# Supplementary material for: Aquaculture rearing systems induce no legacy effects in Atlantic cod larvae or their rearing water bacterial communities
Source: Sci Rep. 2022 Nov 17;12:19812. doi: 10.1038/s41598-022-24149-x (PMC9672056; doi:10.1038/s41598-022-24149-x)
Supplement: Supplementary file 2 — Supplementary Information 2. [file 41598_2022_24149_MOESM2_ESM.xlsx]

## Sheet: Sheet1
Date_start	Date_end	Days_total	DPH	from_tank_number	tank_letter	dead_fish	alive_fish	total_fish	survival	Challenged	fed	system	system_sampling
19.06.2014	20.06.2014	2	8	1	A	12	0	12	0	yes	no	MMS-/MMS-	MMS-
19.06.2014	20.06.2014	2	8	1	A	11	0	11	0	yes	no	MMS-/MMS-	MMS-
19.06.2014	20.06.2014	2	8	2	B	10	0	10	0	yes	no	MMS-/MMS-	MMS-
19.06.2014	20.06.2014	2	8	2	B	12	0	12	0	yes	no	MMS-/MMS-	MMS-
19.06.2014	20.06.2014	2	8	3	C	12	0	12	0	yes	no	MMS-/FTS-	MMS-
19.06.2014	20.06.2014	2	8	3	C	12	0	12	0	yes	no	MMS-/FTS-	MMS-
19.06.2014	20.06.2014	2	8	5	E	10	2	12	16.6667	yes	yes	MMS+/FTS+	MMS+
19.06.2014	20.06.2014	2	8	5	E	12	0	12	0	yes	yes	MMS+/FTS+	MMS+
19.06.2014	20.06.2014	2	8	6	F	11	0	11	0	yes	yes	MMS+/FTS+	MMS+
19.06.2014	20.06.2014	2	8	6	F	9	3	12	25	yes	yes	MMS+/FTS+	MMS+
19.06.2014	20.06.2014	2	8	7	G	9	3	12	25	yes	yes	MMS+/MMS+	MMS+
19.06.2014	20.06.2014	2	8	7	G	7	5	12	41.6667	yes	yes	MMS+/MMS+	MMS+
19.06.2014	20.06.2014	2	8	9	L	12	0	12	0	yes	no	FTS-/MMS-	FTS-
19.06.2014	20.06.2014	2	8	9	L	11	1	12	8.33333	yes	no	FTS-/MMS-	FTS-
19.06.2014	20.06.2014	2	8	10	K	12	0	12	0	yes	no	FTS-/MMS-	FTS-
19.06.2014	20.06.2014	2	8	10	K	12	0	12	0	yes	no	FTS-/MMS-	FTS-
19.06.2014	20.06.2014	2	8	11	P	12	0	12	0	yes	no	FTS-/FTS-	FTS-
19.06.2014	20.06.2014	2	8	11	P	12	0	12	0	yes	no	FTS-/FTS-	FTS-
19.06.2014	20.06.2014	2	8	13	J	7	5	12	41.6667	yes	yes	FTS+/MMS+	FTS+
19.06.2014	20.06.2014	2	8	13	J	5	7	12	58.3333	yes	yes	FTS+/MMS+	FTS+
19.06.2014	20.06.2014	2	8	14	N	6	6	12	50	yes	yes	FTS+/FTS+	FTS+
19.06.2014	20.06.2014	2	8	14	N	8	4	12	33.3333	yes	yes	FTS+/FTS+	FTS+
19.06.2014	20.06.2014	2	8	15	M	4	8	12	66.6667	yes	yes	FTS+/MMS+	FTS+
19.06.2014	20.06.2014	2	8	15	M	7	5	12	41.6667	yes	yes	FTS+/MMS+	FTS+
22.06.2014	23.06.2014	2	11	2	B	12	0	12	0	yes	no	MMS-/MMS-	MMS-
22.06.2014	23.06.2014	2	11	2	B	12	0	12	0	yes	no	MMS-/MMS-	MMS-
22.06.2014	23.06.2014	2	11	2	control_B	1	11	12	91.6667	no	no	MMS-/MMS-	MMS-
22.06.2014	23.06.2014	2	11	3	C	11	1	12	8.33333	yes	no	MMS-/FTS-	FTS-
22.06.2014	23.06.2014	2	11	3	C	11	1	12	8.33333	yes	no	MMS-/FTS-	FTS-
22.06.2014	23.06.2014	2	11	3	control_C	5	7	12	58.3333	no	no	MMS-/FTS-	FTS-
22.06.2014	23.06.2014	2	11	4	D	12	0	12	0	yes	no	MMS-/FTS-	FTS-
22.06.2014	23.06.2014	2	11	4	D	12	0	12	0	yes	no	MMS-/FTS-	FTS-
22.06.2014	23.06.2014	2	11	4	control_D	2	10	12	83.3333	no	no	MMS-/FTS-	FTS-
22.06.2014	23.06.2014	2	11	5	E	12	0	12	0	yes	yes	MMS+/FTS+	FTS+
22.06.2014	23.06.2014	2	11	5	E	12	0	12	0	yes	yes	MMS+/FTS+	FTS+
22.06.2014	23.06.2014	2	11	5	control_E	8	4	12	33.3333	no	yes	MMS+/FTS+	FTS+
22.06.2014	23.06.2014	2	11	6	F	9	3	12	25	yes	yes	MMS+/FTS+	FTS+
22.06.2014	23.06.2014	2	11	6	F	8	4	12	33.3333	yes	yes	MMS+/FTS+	FTS+
22.06.2014	23.06.2014	2	11	6	control_F	9	3	12	25	no	yes	MMS+/FTS+	FTS+
22.06.2014	23.06.2014	2	11	7	G	3	9	12	75	yes	yes	MMS+/MMS+	MMS+
22.06.2014	23.06.2014	2	11	7	G	8	4	12	33.3333	yes	yes	MMS+/MMS+	MMS+
22.06.2014	23.06.2014	2	11	7	control_G	9	3	12	25	no	yes	MMS+/MMS+	MMS+
22.06.2014	23.06.2014	2	11	13	J	1	11	12	91.6667	yes	yes	FTS+/MMS+	MMS+
22.06.2014	23.06.2014	2	11	13	J	5	7	12	58.3333	yes	yes	FTS+/MMS+	MMS+
22.06.2014	23.06.2014	2	11	13	control_J	1	11	12	91.6667	no	yes	FTS+/MMS+	MMS+
22.06.2014	23.06.2014	2	11	10	K	9	3	12	25	yes	no	FTS-/MMS-	MMS-
22.06.2014	23.06.2014	2	11	10	K	9	3	12	25	yes	no	FTS-/MMS-	MMS-
22.06.2014	23.06.2014	2	11	10	control_K	5	7	12	58.3333	no	no	FTS-/MMS-	MMS-
22.06.2014	23.06.2014	2	11	9	L	8	4	12	33.3333	yes	no	FTS-/MMS-	MMS-
22.06.2014	23.06.2014	2	11	9	L	11	1	12	8.33333	yes	no	FTS-/MMS-	MMS-
22.06.2014	23.06.2014	2	11	9	control_L	4	8	12	66.6667	no	no	FTS-/MMS-	MMS-
22.06.2014	23.06.2014	2	11	15	M	not included	not included	#VALUE!	#VALUE!	yes	yes	FTS+/FTS+	FTS+
22.06.2014	23.06.2014	2	11	15	M	not included	not included	#VALUE!	#VALUE!	yes	yes	FTS+/FTS+	FTS+
22.06.2014	23.06.2014	2	11	15	control_M	not included	not included	#VALUE!	#VALUE!	no	yes	FTS+/FTS+	FTS+
22.06.2014	23.06.2014	2	11	14	N	not included	not included	#VALUE!	#VALUE!	yes	yes	FTS+/MMS+	MMS+
22.06.2014	23.06.2014	2	11	14	N	not included	not included	#VALUE!	#VALUE!	yes	yes	FTS+/MMS+	MMS+
22.06.2014	23.06.2014	2	11	14	control_N	not included	not included	#VALUE!	#VALUE!	no	yes	FTS+/MMS+	MMS+
22.06.2014	23.06.2014	2	11	12	O	11	1	12	8.33333	yes	no	FTS-/FTS-	FTS-
22.06.2014	23.06.2014	2	11	12	O	9	3	12	25	yes	no	FTS-/FTS-	FTS-
22.06.2014	23.06.2014	2	11	12	control_O	5	7	12	58.3333	no	no	FTS-/FTS-	FTS-
28.06.2014	29.06.2014	2	17	1	A	11	1	12	8.33333	yes	no	MMS-/MMS-	MMS-
28.06.2014	29.06.2014	2	17	1	A	12	0	12	0	yes	no	MMS-/MMS-	MMS-
28.06.2014	29.06.2014	2	17	1	control_A	3	9	12	75	no	no	MMS-/MMS-	MMS-
28.06.2014	29.06.2014	2	17	2	B	12	0	12	0	yes	no	MMS-/MMS-	MMS-
28.06.2014	29.06.2014	2	17	2	B	11	1	12	8.33333	yes	no	MMS-/MMS-	MMS-
28.06.2014	29.06.2014	2	17	2	control_B	2	10	12	83.3333	no	no	MMS-/MMS-	MMS-
28.06.2014	29.06.2014	2	17	3	C	11	1	12	8.33333	yes	no	MMS-/FTS-	FTS-
28.06.2014	29.06.2014	2	17	3	C	12	0	12	0	yes	no	MMS-/FTS-	FTS-
28.06.2014	29.06.2014	2	17	3	control_C	6	6	12	50	no	no	MMS-/FTS-	FTS-
28.06.2014	29.06.2014	2	17	3	control_C	3	9	12	75	no	no	MMS-/FTS-	FTS-
28.06.2014	29.06.2014	2	17	3	control_C	4	8	12	66.6667	no	no	MMS-/FTS-	FTS-
28.06.2014	29.06.2014	2	17	4	D	11	1	12	8.33333	yes	no	MMS-/FTS-	FTS-
28.06.2014	29.06.2014	2	17	4	D	10	2	12	16.6667	yes	no	MMS-/FTS-	FTS-
28.06.2014	29.06.2014	2	17	4	control_D	2	10	12	83.3333	no	no	MMS-/FTS-	FTS-
28.06.2014	29.06.2014	2	17	5	E	8	4	12	33.3333	yes	yes	MMS+/FTS+	FTS+
28.06.2014	29.06.2014	2	17	5	E	10	2	12	16.6667	yes	yes	MMS+/FTS+	FTS+
28.06.2014	29.06.2014	2	17	5	control_E	6	6	12	50	no	yes	MMS+/FTS+	FTS+
28.06.2014	29.06.2014	2	17	6	F	11	1	12	8.33333	yes	yes	MMS+/FTS+	FTS+
28.06.2014	29.06.2014	2	17	6	F	7	5	12	41.6667	yes	yes	MMS+/FTS+	FTS+
28.06.2014	29.06.2014	2	17	6	control_F	9	3	12	25	no	yes	MMS+/FTS+	FTS+
28.06.2014	29.06.2014	2	17	7	G	1	11	12	91.6667	yes	yes	MMS+/MMS+	MMS+
28.06.2014	29.06.2014	2	17	7	G	4	8	12	66.6667	yes	yes	MMS+/MMS+	MMS+
28.06.2014	29.06.2014	2	17	7	control_G	3	9	12	75	no	yes	MMS+/MMS+	MMS+
28.06.2014	29.06.2014	2	17	8	H	4	8	12	66.6667	yes	yes	MMS+/MMS+	MMS+
28.06.2014	29.06.2014	2	17	8	H	2	10	12	83.3333	yes	yes	MMS+/MMS+	MMS+
28.06.2014	29.06.2014	2	17	8	control_H	2	10	12	83.3333	no	yes	MMS+/MMS+	MMS+
28.06.2014	29.06.2014	2	17	8	control_H	2	10	12	83.3333	no	yes	MMS+/MMS+	MMS+
28.06.2014	29.06.2014	2	17	8	control_H	3	9	12	75	no	yes	MMS+/MMS+	MMS+
28.06.2014	29.06.2014	2	17	13	J	8	4	12	33.3333	yes	yes	FTS+/MMS+	MMS+
28.06.2014	29.06.2014	2	17	13	J	9	3	12	25	yes	yes	FTS+/MMS+	MMS+
28.06.2014	29.06.2014	2	17	13	control_J	2	10	12	83.3333	no	yes	FTS+/MMS+	MMS+
28.06.2014	29.06.2014	2	17	10	K	12	0	12	0	yes	no	FTS-/MMS-	MMS-
28.06.2014	29.06.2014	2	17	10	K	11	1	12	8.33333	yes	no	FTS-/MMS-	MMS-
28.06.2014	29.06.2014	2	17	10	control_K	4	8	12	66.6667	no	no	FTS-/MMS-	MMS-
28.06.2014	29.06.2014	2	17	9	L	11	1	12	8.33333	yes	no	FTS-/MMS-	MMS-
28.06.2014	29.06.2014	2	17	9	L	12	0	12	0	yes	no	FTS-/MMS-	MMS-
28.06.2014	29.06.2014	2	17	9	control_L	5	7	12	58.3333	no	no	FTS-/MMS-	MMS-
28.06.2014	29.06.2014	2	17	12	O	11	1	12	8.33333	yes	no	FTS-/FTS-	FTS-
28.06.2014	29.06.2014	2	17	12	O	10	2	12	16.6667	yes	no	FTS-/FTS-	FTS-
28.06.2014	29.06.2014	2	17	12	control_O	3	9	12	75	no	no	FTS-/FTS-	FTS-
28.06.2014	29.06.2014	2	17	12	control_O	0	12	12	100	no	no	FTS-/FTS-	FTS-
28.06.2014	29.06.2014	2	17	12	control_O	0	12	12	100	no	no	FTS-/FTS-	FTS-
28.06.2014	29.06.2014	2	17	11	P	12	0	12	0	yes	no	FTS-/FTS-	FTS-
28.06.2014	29.06.2014	2	17	11	P	11	1	12	8.33333	yes	no	FTS-/FTS-	FTS-
28.06.2014	29.06.2014	2	17	11	control_P	3	9	12	75	no	no	FTS-/FTS-	FTS-
