# Supplementary material for: Aquaculture rearing systems induce no legacy effects in Atlantic cod larvae or their rearing water bacterial communities
Source: Sci Rep. 2022 Nov 17;12:19812. doi: 10.1038/s41598-022-24149-x (PMC9672056; doi:10.1038/s41598-022-24149-x)
Supplement: Supplementary file 3 — Supplementary Information 3. [file 41598_2022_24149_MOESM3_ESM.xlsx]

## Sheet: Sheet1
Tank	Treatment	remaining larvae
A	MMS-/MMS-	1481
B	MMS-/MMS-	1922
C	MMS-/FTS-	1255
D	MMS-/FTS-	1426
E	MMS+/FTS+	31
F	MMS+/FTS+	186
G	MMS+/MMS+	1209
H	MMS+/MMS+	2038
I	FTS+/FTS+	0
J	FTS+/MMS+	673
K	FTS-/MMS-	1797
L	FTS-/MMS-	2388
M	FTS+/FTS+	2
N	FTS+/MMS+	0
O	FTS-/FTS-	1999
P	FTS-/FTS-	2576
