# Supplementary material for: Aquaculture rearing systems induce no legacy effects in Atlantic cod larvae or their rearing water bacterial communities
Source: Sci Rep. 2022 Nov 17;12:19812. doi: 10.1038/s41598-022-24149-x (PMC9672056; doi:10.1038/s41598-022-24149-x)
Supplement: Supplementary file 4 — Supplementary Information 4. [file 41598_2022_24149_MOESM4_ESM.xlsx]

## Sheet: Sheet1
DAH_fixation	water_type	tank	system	selection_sampling	incubation	water_fed	FC dil	FC label	count_all	eventsperul_all	count_noise	eventsperul_noice	count_yeast	eventsperul_yeast	count_bacteria	millionbacteriaperml	bottle type	Date_fixated	Date_flow_cytometry	sample_type	bottle label	DPH
2	tank	1	MMS-/MMS-	MMS-	before	no	1	A04 W1	84405	1223	19794	287	NA	NA	64611	0.9	water before incubation tank 1	2014-06-13	2014-09-29	water_before_incubation_tank	W1	2
2	tank	2	MMS-/MMS-	MMS-	before	no	1	A05 W2	41772	605	7929	115	NA	NA	33843	0.5	water before incubation tank 2	2014-06-13	2014-09-29	water_before_incubation_tank	W2	2
2	tank	3	MMS-/FTS-	MMS-	before	no	1	A06 W3	38690	561	7837	114	NA	NA	30853	0.4	water before incubation tank 3	2014-06-13	2014-09-29	water_before_incubation_tank	W3	2
2	tank	4	MMS-/FTS-	MMS-	before	no	1	B02 W4	74285	1077	16913	245	NA	NA	57372	0.8	water before incubation tank 4	2014-06-13	2014-09-29	water_before_incubation_tank	W4	2
2	tank	5	MMS+/FTS+	MMS+	before	no	1	B03 W5	504549	7312	156294	2265	NA	NA	348255	5	water before incubation tank 5	2014-06-13	2014-09-29	water_before_incubation_tank	W5	2
2	tank	6	MMS+/FTS+	MMS+	before	no	1	B04 W6	504338	7309	149081	2161	NA	NA	355257	5.1	water before incubation tank 6	2014-06-13	2014-09-29	water_before_incubation_tank	W6	2
2	tank	7	MMS+/MMS+	MMS+	before	no	1	B05 W7	432720	6271	130526	1892	NA	NA	302194	4.4	water before incubation tank 7	2014-06-13	2014-09-29	water_before_incubation_tank	W7	2
2	tank	8	MMS+/MMS+	MMS+	before	no	1	B06 W8	451228	6540	137484	1993	NA	NA	313744	4.5	water before incubation tank 8	2014-06-13	2014-09-29	water_before_incubation_tank	W8	2
2	tank	9	FTS-/MMS-	FTS-	before	no	1	C02 W9	70214	1018	18450	267	NA	NA	51764	0.8	water before incubation tank 9	2014-06-13	2014-09-29	water_before_incubation_tank	W9	2
2	tank	10	FTS-/MMS-	FTS-	before	no	1	C03 W10	61725	895	15086	219	NA	NA	46639	0.7	water before incubation tank 10	2014-06-13	2014-09-29	water_before_incubation_tank	W10	2
2	tank	11	FTS-/FTS-	FTS-	before	no	1	C04 W11	57129	828	13665	198	NA	NA	43464	0.6	water before incubation tank 11	2014-06-13	2014-09-29	water_before_incubation_tank	W11	2
2	tank	12	FTS-/FTS-	FTS-	before	no	1	C05 W12	31236	453	5988	87	NA	NA	25248	0.4	water before incubation tank 12	2014-06-13	2014-09-29	water_before_incubation_tank	W12	2
2	tank	13	FTS+/MMS+	FTS+	before	no	10	A04 W13 F dil 10	490978	7116	210398	3049	NA	NA	2805800	40.7	water before incubation tank 13	2014-06-13	2014-12-02	water_before_incubation_tank	W13	2
2	tank	14	FTS+/FTS+	FTS+	before	no	10	A05 W14 F dil 10	498756	7228	188285	2729	NA	NA	3104710	45	water before incubation tank 14	2014-06-13	2014-12-02	water_before_incubation_tank	W14	2
2	tank	15	FTS+/MMS+	FTS+	before	no	10	A06 W15 F dil 10	225894	3274	70285	1019	NA	NA	1556090	22.6	water before incubation tank 15	2014-06-13	2014-12-02	water_before_incubation_tank	W15	2
2	tank	16	FTS+/FTS+	FTS+	before	no	10	B01 W16 F dil 10	520051	7537	171356	2483	NA	NA	3486950	50.5	water before incubation tank 16	2014-06-13	2014-12-02	water_before_incubation_tank	W16	2
5	tank	1	MMS-/MMS-	MMS-	after	no	1	D05 W17	100428	1455	14160	205	NA	NA	86268	1.3	non-fed water after incubation tank 1	2014-06-16	2014-09-29	non_fed_water_after_incubation_tank	W17 NF	2
5	tank	2	MMS-/MMS-	MMS-	after	no	1	D06 W18	47264	685	7882	114	NA	NA	39382	0.6	non-fed water after incubation tank 2	2014-06-16	2014-09-29	non_fed_water_after_incubation_tank	W18 NF	2
5	tank	3	MMS-/FTS-	MMS-	after	no	1	A04 W19	98273	1424	14545	211	NA	NA	83728	1.2	non-fed water after incubation tank 3	2014-06-16	2014-09-29	non_fed_water_after_incubation_tank	W19 NF	2
5	tank	4	MMS-/FTS-	MMS-	after	no	1	A05 W20	97224	1409	14083	204	NA	NA	83141	1.2	non-fed water after incubation tank 4	2014-06-16	2014-09-29	non_fed_water_after_incubation_tank	W20 NF	2
5	tank	5	MMS+/FTS+	MMS+	after	no	1	A06 W21	416373	6034	156116	2263	NA	NA	260257	3.8	non-fed water after incubation tank 5	2014-06-16	2014-09-29	non_fed_water_after_incubation_tank	W21 NF	2
5	tank	6	MMS+/FTS+	MMS+	after	no	1	B02 W22	422199	6119	155907	2260	NA	NA	266292	3.9	non-fed water after incubation tank 6	2014-06-16	2014-09-29	non_fed_water_after_incubation_tank	W22 NF	2
5	tank	7	MMS+/MMS+	MMS+	after	no	1	B03 W23	446752	6475	167246	2424	NA	NA	279506	4.1	non-fed water after incubation tank 7	2014-06-16	2014-09-29	non_fed_water_after_incubation_tank	W23 NF	2
5	tank	8	MMS+/MMS+	MMS+	after	no	1	B04 W24	381213	5525	143340	2077	NA	NA	237873	3.4	non-fed water after incubation tank 8	2014-06-16	2014-09-29	non_fed_water_after_incubation_tank	W24 NF	2
5	tank	9	FTS-/MMS-	FTS-	after	no	1	B05 W25	60885	882	8397	122	NA	NA	52488	0.8	non-fed water after incubation tank 9	2014-06-16	2014-09-29	non_fed_water_after_incubation_tank	W25 NF	2
5	tank	10	FTS-/MMS-	FTS-	after	no	1	B06 W26	80170	1162	11164	162	NA	NA	69006	1	non-fed water after incubation tank 10	2014-06-16	2014-09-29	non_fed_water_after_incubation_tank	W26 NF	2
5	tank	11	FTS-/FTS-	FTS-	after	no	1	C02 W27	60483	877	8704	126	NA	NA	51779	0.8	non-fed water after incubation tank 11	2014-06-16	2014-09-29	non_fed_water_after_incubation_tank	W27 NF	2
5	tank	12	FTS-/FTS-	FTS-	after	no	1	C03 W28	51469	746	8233	119	NA	NA	43236	0.6	non-fed water after incubation tank 12	2014-06-16	2014-09-29	non_fed_water_after_incubation_tank	W28 NF	2
5	tank	13	FTS+/MMS+	FTS+	after	no	10	B03 W29 F dil 10	988225	14322	384282	5569	NA	NA	6039430	87.5	non-fed water after incubation tank 13	2014-06-16	2014-12-02	non_fed_water_after_incubation_tank	W29 NF	2
5	tank	14	FTS+/FTS+	FTS+	after	no	10	B04 W30 F dil 10	478439	6934	172219	2496	NA	NA	3062200	44.4	non-fed water after incubation tank 14	2014-06-16	2014-12-02	non_fed_water_after_incubation_tank	W30 NF	2
5	tank	15	FTS+/MMS+	FTS+	after	no	10	B05 W31 F dil 10	314151	4553	62814	910	NA	NA	2513370	36.4	non-fed water after incubation tank 15	2014-06-16	2014-12-02	non_fed_water_after_incubation_tank	W31 NF	2
5	tank	16	FTS+/FTS+	FTS+	after	no	10	B06 W32 F dil 10	369044	5348	55395	803	NA	NA	3136490	45.5	non-fed water after incubation tank 16	2014-06-16	2014-12-02	non_fed_water_after_incubation_tank	W32 NF	2
5	tank	1	MMS-/MMS-	MMS-	after	yes	10	A04 W33 F dil 10	494755	7170	27455	398	28	0	4673000	67.7	fed water after incubation tank 1	2014-06-16	2014-10-07	fed_water_after_incubation_tank	W33 F	2
5	tank	2	MMS-/MMS-	MMS-	after	yes	10	A05 W34 F dil 10	469165	6799	47874	694	43	1	4212910	61.1	fed water after incubation tank 2	2014-06-16	2014-10-07	fed_water_after_incubation_tank	W34 F	2
5	tank	3	MMS-/FTS-	MMS-	after	yes	10	A06 W35 F dil 10	445157	6452	63651	922	69	1	3815060	55.3	fed water after incubation tank 3	2014-06-16	2014-10-07	fed_water_after_incubation_tank	W35 F	2
5	tank	4	MMS-/FTS-	MMS-	after	yes	10	B01 W36 F dil 10	388168	5626	25369	368	15	0	3627990	52.6	fed water after incubation tank 4	2014-06-16	2014-10-07	fed_water_after_incubation_tank	W36 F	2
5	tank	5	MMS+/FTS+	MMS+	after	yes	10	B02 W37 F dil 10	218003	3159	51074	740	323	5	1669290	24.2	fed water after incubation tank 5	2014-06-16	2014-10-07	fed_water_after_incubation_tank	W37 F	2
5	tank	6	MMS+/FTS+	MMS+	after	yes	10	B03 W38 F dil 10	432750	6272	29581	429	136	2	4031690	58.4	fed water after incubation tank 6	2014-06-16	2014-10-07	fed_water_after_incubation_tank	W38 F	2
5	tank	7	MMS+/MMS+	MMS+	after	yes	10	B04 W39 F dil 10	545108	7900	35786	519	103	1	5093220	73.8	fed water after incubation tank 7	2014-06-16	2014-10-07	fed_water_after_incubation_tank	W39 F	2
5	tank	8	MMS+/MMS+	MMS+	after	yes	10	B05 W40F dil 10	537185	7785	44631	647	77	1	4925540	71.4	fed water after incubation tank 8	2014-06-16	2014-10-07	fed_water_after_incubation_tank	W40 F	2
5	tank	9	FTS-/MMS-	FTS-	after	yes	10	B06 W41 F dil 10	403504	5848	23299	338	6	0	3802050	55.1	fed water after incubation tank 9	2014-06-16	2014-10-07	fed_water_after_incubation_tank	W41 F	2
5	tank	10	FTS-/MMS-	FTS-	after	yes	10	C01 W42 F diL 10	418293	6062	29422	426	13	0	3888710	56.4	fed water after incubation tank 10	2014-06-16	2014-10-07	fed_water_after_incubation_tank	W42 F	2
5	tank	11	FTS-/FTS-	FTS-	after	yes	10	C02 W43 F dil 10	370685	5372	39074	566	12	0	3316110	48.1	fed water after incubation tank 11	2014-06-16	2014-10-07	fed_water_after_incubation_tank	W43 F	2
5	tank	12	FTS-/FTS-	FTS-	after	yes	10	C03 W44 F dil 10	369454	5354	26638	386	15	0	3428160	49.7	fed water after incubation tank 12	2014-06-16	2014-10-07	fed_water_after_incubation_tank	W44 F	2
5	tank	13	FTS+/MMS+	FTS+	after	yes	10	C04 W45 F dil 10	873476	12659	228615	3313	21	0	6448610	93.5	fed water after incubation tank 13	2014-06-16	2014-10-07	fed_water_after_incubation_tank	W45 F	2
5	tank	14	FTS+/FTS+	FTS+	after	yes	10	C05 W46 F dil 10	566005	8203	62245	902	104	2	5037600	73	fed water after incubation tank 14	2014-06-16	2014-10-07	fed_water_after_incubation_tank	W46 F	2
5	tank	15	FTS+/MMS+	FTS+	after	yes	10	C06 W47 F dil 10	377424	5470	45231	656	19	0	3321930	48.1	fed water after incubation tank 15	2014-06-16	2014-10-07	fed_water_after_incubation_tank	W47 F	2
5	tank	16	FTS+/FTS+	FTS+	after	yes	10	D01 W48 F dil 10	666815	9664	36023	522	34	0	6307920	91.4	fed water after incubation tank 16	2014-06-16	2014-10-07	fed_water_after_incubation_tank	W48 F	2
9	tank	1	MMS-/MMS-	MMS-	before	no	1	D03 W49	62408	904	11562	168	NA	NA	50846	0.7	water before incubation tank 1	2014-06-20	2014-09-29	water_before_incubation_tank	W49	9
9	tank	2	MMS-/MMS-	MMS-	before	no	1	D04 W50	55097	799	10326	150	NA	NA	44771	0.6	water before incubation tank 2	2014-06-20	2014-09-29	water_before_incubation_tank	W50	9
9	tank	3	MMS-/FTS-	MMS-	before	no	1	D05 W51	68557	994	13570	197	NA	NA	54987	0.8	water before incubation tank 3	2014-06-20	2014-09-29	water_before_incubation_tank	W51	9
9	tank	4	MMS-/FTS-	MMS-	before	no	1	D06 W52	65980	956	12825	186	NA	NA	53155	0.8	water before incubation tank 4	2014-06-20	2014-09-29	water_before_incubation_tank	W52	9
9	tank	5	MMS+/FTS+	MMS+	before	no	1	A04 W53	197962	2869	50478	732	933	14	147484	2.1	water before incubation tank 5	2014-06-20	2014-10-06	water_before_incubation_tank	W53	9
9	tank	6	MMS+/FTS+	MMS+	before	no	1	A05 W54	269301	3903	57031	827	1097	16	212270	3.1	water before incubation tank 6	2014-06-20	2014-10-06	water_before_incubation_tank	W54	9
9	tank	7	MMS+/MMS+	MMS+	before	no	1	A06 W55	251108	3639	61190	887	1084	16	189918	2.8	water before incubation tank 7	2014-06-20	2014-10-06	water_before_incubation_tank	W55	9
9	tank	8	MMS+/MMS+	MMS+	before	no	1	B01 W56	235410	3412	55042	798	942	14	180368	2.6	water before incubation tank 8	2014-06-20	2014-10-06	water_before_incubation_tank	W56	9
9	tank	9	FTS-/MMS-	FTS-	before	no	1	A05 W57	72996	1058	11774	171	128	2	61222	0.9	water before incubation tank 9	2014-06-20	2014-10-08	water_before_incubation_tank	W57	9
9	tank	10	FTS-/MMS-	FTS-	before	no	1	A06 W58	54313	787	10045	146	105	2	44268	0.6	water before incubation tank 10	2014-06-20	2014-10-08	water_before_incubation_tank	W58	9
9	tank	11	FTS-/FTS-	FTS-	before	no	1	B01 W59	68821	997	12215	177	80	1	56606	0.8	water before incubation tank 11	2014-06-20	2014-10-08	water_before_incubation_tank	W59	9
9	tank	12	FTS-/FTS-	FTS-	before	no	1	B02 W60	51561	747	8926	129	97	1	42635	0.6	water before incubation tank 12	2014-06-20	2014-10-08	water_before_incubation_tank	W60	9
9	tank	13	FTS+/MMS+	FTS+	before	no	10	C06 W61 dil 10	101473	1471	20101	291	474	7	813720	11.8	water before incubation tank 13	2014-06-20	2014-10-07	water_before_incubation_tank	W61	9
9	tank	14	FTS+/FTS+	FTS+	before	no	10	D01 W62 dil 10	141191	2046	60095	871	1205	17	810960	11.8	water before incubation tank 14	2014-06-20	2014-10-07	water_before_incubation_tank	W62	9
9	tank	15	FTS+/MMS+	FTS+	before	no	1	A06 W63	805237	11670	251080	3639	1356	20	554157	8	water before incubation tank 15	2014-06-20	2014-10-07	water_before_incubation_tank	W63	9
9	tank	16	FTS+/FTS+	FTS+	before	no	10	D02 W64 dil 10	123116	1784	51136	741	573	8	719800	10.4	water before incubation tank 16	2014-06-20	2014-10-07	water_before_incubation_tank	W64	9
12	tank	1	MMS-/MMS-	MMS-	after	no	1	B03 W65	109820	1592	13522	196	42	1	96298	1.4	non-fed water after incubation tank 1	2014-06-23	2014-10-01	non_fed_water_after_incubation_tank	W65 NF	9
12	tank	2	MMS-/MMS-	MMS-	after	no	1	B04 W66	93543	1356	12664	184	59	1	80879	1.2	non-fed water after incubation tank 2	2014-06-23	2014-10-01	non_fed_water_after_incubation_tank	W66 NF	9
12	tank	3	MMS-/FTS-	FTS-	after	no	1	B05 W67	96663	1401	11309	164	68	1	85354	1.2	non-fed water after incubation tank 3	2014-06-23	2014-10-01	non_fed_water_after_incubation_tank	W67 NF	9
12	tank	4	MMS-/FTS-	FTS-	after	no	1	B06 W68	112603	1632	14324	208	49	1	98279	1.4	non-fed water after incubation tank 4	2014-06-23	2014-10-01	non_fed_water_after_incubation_tank	W68 NF	9
12	tank	5	MMS+/FTS+	FTS+	after	no	1	B03 W69 NF	216355	3136	66684	966	1688	24	149671	2.2	non-fed water after incubation tank 5	2014-06-23	2014-10-06	non_fed_water_after_incubation_tank	W69 NF	9
12	tank	6	MMS+/FTS+	FTS+	after	no	1	B04 W70 NF	213248	3091	58287	845	1949	28	154961	2.2	non-fed water after incubation tank 6	2014-06-23	2014-10-06	non_fed_water_after_incubation_tank	W70 NF	9
12	tank	7	MMS+/MMS+	MMS+	after	no	1	B05 W71 NF	251701	3648	76372	1107	1845	27	175329	2.5	non-fed water after incubation tank 7	2014-06-23	2014-10-06	non_fed_water_after_incubation_tank	W71 NF	9
12	tank	8	MMS+/MMS+	MMS+	after	no	1	B06 W72 NF	215747	3127	63241	917	1460	21	152506	2.2	non-fed water after incubation tank 8	2014-06-23	2014-10-06	non_fed_water_after_incubation_tank	W72 NF	9
12	tank	9	FTS-/MMS-	MMS-	after	no	1	B03 W73 NF	185848	2693	16178	234	153	2	169670	2.5	non-fed water after incubation tank 9	2014-06-23	2014-10-08	non_fed_water_after_incubation_tank	W73 NF	9
12	tank	10	FTS-/MMS-	MMS-	after	no	1	B04 W74 NF	115241	1670	9483	137	135	2	105758	1.5	non-fed water after incubation tank 10	2014-06-23	2014-10-08	non_fed_water_after_incubation_tank	W74 NF	9
12	tank	11	FTS-/FTS-	FTS-	after	no	1	B05 W75 NF	98434	1427	13385	194	104	2	85049	1.2	non-fed water after incubation tank 11	2014-06-23	2014-10-08	non_fed_water_after_incubation_tank	W75 NF	9
12	tank	12	FTS-/FTS-	FTS-	after	no	1	B06 W76 NF	66582	965	9917	144	99	1	56665	0.8	non-fed water after incubation tank 12	2014-06-23	2014-10-08	non_fed_water_after_incubation_tank	W76 NF	9
12	tank	13	FTS+/MMS+	MMS+	after	no	1	B02 W77 NF	815677	11821	338687	4909	1229	18	476990	6.9	non-fed water after incubation tank 13	2014-06-23	2014-10-07	non_fed_water_after_incubation_tank	W77 NF	9
12	tank	14	FTS+/FTS+	FTS+	after	no	10	D03 W78 dil 10	132174	1916	55243	801	440	6	769310	11.2	non-fed water after incubation tank 14	2014-06-23	2014-10-07	non_fed_water_after_incubation_tank	W78 NF	9
12	tank	15	FTS+/MMS+	MMS+	after	no	1	B04 W79 NF	683802	9910	250883	3636	1243	18	432919	6.3	non-fed water after incubation tank 15	2014-06-23	2014-10-07	non_fed_water_after_incubation_tank	W79 NF	9
12	tank	16	FTS+/FTS+	FTS+	after	no	10	D04 W80 dil 10	92787	1345	37695	546	213	3	550920	8	non-fed water after incubation tank 16	2014-06-23	2014-10-07	non_fed_water_after_incubation_tank	W80 NF	9
12	tank	1	MMS-/MMS-	MMS-	after	yes	10	D01 W81 dill 10	776401	11252	90511	1312	698	10	6858900	99.4	fed water after incubation tank 1	2014-06-23	2014-10-01	fed_water_after_incubation_tank	W81 F	9
12	tank	2	MMS-/MMS-	MMS-	after	yes	10	D02 W82 dil 10	516359	7483	36998	536	231	3	4793610	69.5	fed water after incubation tank 2	2014-06-23	2014-10-01	fed_water_after_incubation_tank	W82 F	9
12	tank	3	MMS-/FTS-	FTS-	after	yes	10	D03 W83 dil 10	646378	9368	62482	906	115	2	5838960	84.6	fed water after incubation tank 3	2014-06-23	2014-10-01	fed_water_after_incubation_tank	W83 F	9
12	tank	4	MMS-/FTS-	FTS-	after	yes	10	D04 W84 dil 10	475839	6896	34442	499	302	4	4413970	64	fed water after incubation tank 4	2014-06-23	2014-10-01	fed_water_after_incubation_tank	W84 F	9
12	tank	5	MMS+/FTS+	FTS+	after	yes	10	C01 W85 F dil 10	139023	2015	34933	506	1844	27	1040900	15.1	fed water after incubation tank 5	2014-06-23	2014-10-06	fed_water_after_incubation_tank	W85 F	9
12	tank	6	MMS+/FTS+	FTS+	after	yes	10	C02 W86 F dil 10	313683	4546	42808	620	1782	26	2708750	39.3	fed water after incubation tank 6	2014-06-23	2014-10-06	fed_water_after_incubation_tank	W86 F	9
12	tank	7	MMS+/MMS+	MMS+	after	yes	10	C03 W87 F dil 10	221171	3205	44455	644	1707	25	1767160	25.6	fed water after incubation tank 7	2014-06-23	2014-10-06	fed_water_after_incubation_tank	W87 F	9
12	tank	8	MMS+/MMS+	MMS+	after	yes	10	C04 W88 F dil 10	231660	3357	42504	616	1556	23	1891560	27.4	fed water after incubation tank 8	2014-06-23	2014-10-06	fed_water_after_incubation_tank	W88 F	9
12	tank	9	FTS-/MMS-	MMS-	after	yes	10	C06 W89 F dil 10	145912	2115	13795	200	173	3	1321170	19.2	fed water after incubation tank 9	2014-06-23	2014-10-08	fed_water_after_incubation_tank	W89 F	9
12	tank	10	FTS-/MMS-	MMS-	after	yes	10	D01 W90 F dil 10	347421	5035	15000	217	121	2	3324210	48.2	fed water after incubation tank 10	2014-06-23	2014-10-08	fed_water_after_incubation_tank	W90 F	9
12	tank	11	FTS-/FTS-	FTS-	after	yes	10	D02 W91 F dil 10	378224	5482	21287	309	210	3	3569370	51.7	fed water after incubation tank 11	2014-06-23	2014-10-08	fed_water_after_incubation_tank	W91 F	9
12	tank	12	FTS-/FTS-	FTS-	after	yes	10	D03 W92 F dil 10	351573	5095	17861	259	377	5	3337120	48.4	fed water after incubation tank 12	2014-06-23	2014-10-08	fed_water_after_incubation_tank	W92 F	9
12	tank	13	FTS+/MMS+	MMS+	after	yes	10	C01 W93 F dil 10	191825	2780	81322	1179	669	10	1105030	16	fed water after incubation tank 13	2014-06-23	2014-10-07	fed_water_after_incubation_tank	W93 F	9
12	tank	14	FTS+/FTS+	FTS+	after	yes	10	C02 W94 F dil 10	190989	2768	79428	1151	689	10	1115610	16.2	fed water after incubation tank 14	2014-06-23	2014-10-07	fed_water_after_incubation_tank	W94 F	9
12	tank	15	FTS+/MMS+	MMS+	after	yes	10	C03 W95 F dil 10	190610	2762	72441	1050	303	4	1181690	17.1	fed water after incubation tank 15	2014-06-23	2014-10-07	fed_water_after_incubation_tank	W95 F	9
12	tank	16	FTS+/FTS+	FTS+	after	yes	10	C04 W96 F dil 10	100275	1453	38439	557	516	7	618360	9	fed water after incubation tank 16	2014-06-23	2014-10-07	fed_water_after_incubation_tank	W96 F	9
11	tank	1	MMS-/MMS-	MMS-	before	no	1	A04 W97	92657	1343	15669	227	149	2	76988	1.1	water before incubation tank 1	2014-06-22	2014-10-01	water_before_incubation_tank	W97	11
11	tank	2	MMS-/MMS-	MMS-	before	no	1	A05 W98	72144	1046	15970	231	125	2	56174	0.8	water before incubation tank 2	2014-06-22	2014-10-01	water_before_incubation_tank	W98	11
11	tank	3	MMS-/FTS-	FTS-	before	no	1	A06 W99	86738	1257	16849	244	182	3	69889	1	water before incubation tank 3	2014-06-22	2014-10-01	water_before_incubation_tank	W99	11
11	tank	4	MMS-/FTS-	FTS-	before	no	1	B01 W100	93624	1357	20381	295	207	3	73243	1.1	water before incubation tank 4	2014-06-22	2014-10-01	water_before_incubation_tank	W100	11
11	tank	5	MMS+/FTS+	FTS+	before	no	10	D04 W101 dil 10	135340	1961	8723	126	52	1	1266170	18.4	water before incubation tank 5	2014-06-22	2014-10-07	water_before_incubation_tank	W101	11
11	tank	6	MMS+/FTS+	FTS+	before	no	10	D05 W102 dil 10	220804	3200	8783	127	36	1	2120210	30.7	water before incubation tank 6	2014-06-22	2014-10-07	water_before_incubation_tank	W102	11
11	tank	7	MMS+/MMS+	MMS+	before	no	1	A06 W103	359190	5206	77410	1122	4257	62	281780	4.1	water before incubation tank 7	2014-06-22	2014-10-06	water_before_incubation_tank	W103	11
11	tank	8	MMS+/MMS+	MMS+	before	no	1	B01 W104	408356	5918	82499	1196	3199	46	325857	4.7	water before incubation tank 8	2014-06-22	2014-10-06	water_before_incubation_tank	W104	11
11	tank	9	FTS-/MMS-	MMS-	before	no	1	A05 W105	423899	6143	154564	2240	6042	88	269335	3.9	water before incubation tank 9	2014-06-22	2014-10-08	water_before_incubation_tank	W105	11
11	tank	10	FTS-/MMS-	MMS-	before	no	1	A06 W106	263476	3818	75196	1090	1638	24	188280	2.7	water before incubation tank 10	2014-06-22	2014-10-08	water_before_incubation_tank	W106	11
11	tank	11	FTS-/FTS-	FTS-	before	no	1	A07 W107	82813	1200	17618	255	194	3	65195	0.9	water before incubation tank 11	2014-06-22	2014-10-08	water_before_incubation_tank	W107	11
11	tank	12	FTS-/FTS-	FTS-	before	no	1	A08 W108	82787	1200	15858	230	274	4	66929	1	water before incubation tank 12	2014-06-22	2014-10-08	water_before_incubation_tank	W108	11
11	tank	13	FTS+/MMS+	MMS+	before	no	1	A04 W109	532098	7712	135897	1970	2028	29	396201	5.7	water before incubation tank 13	2014-06-22	2014-10-07	water_before_incubation_tank	W109	11
11	tank	14	FTS+/FTS+	FTS+	before	no	1	A05 W110	286493	4152	91290	1323	2059	30	195203	2.8	water before incubation tank 14	2014-06-22	2014-10-07	water_before_incubation_tank	W110	11
11	tank	15	FTS+/MMS+	MMS+	before	no	1	A06 W111	78128	1132	15555	225	181	3	62573	0.9	water before incubation tank 15	2014-06-22	2014-10-07	water_before_incubation_tank	W111	11
11	tank	16	FTS+/FTS+	FTS+	before	no	1	B01 W112	78948	1144	18750	272	233	3	60198	0.9	water before incubation tank 16	2014-06-22	2014-10-07	water_before_incubation_tank	W112	11
14	tank	1	MMS-/MMS-	MMS-	after	no	1	B02 W113	142205	2061	24835	360	252	4	117370	1.7	non-fed water after incubation tank 1	2014-06-25	2014-10-01	non_fed_water_after_incubation_tank	W113 NF	11
14	tank	2	MMS-/MMS-	MMS-	after	no	1	B03 W114	148339	2150	22727	329	212	3	125612	1.8	non-fed water after incubation tank 2	2014-06-25	2014-10-01	non_fed_water_after_incubation_tank	W114 NF	11
14	tank	3	MMS-/FTS-	FTS-	after	no	1	B04 W115	224444	3253	20363	295	148	2	204081	3	non-fed water after incubation tank 3	2014-06-25	2014-10-01	non_fed_water_after_incubation_tank	W115 NF	11
14	tank	4	MMS-/FTS-	FTS-	after	no	1	B05 W116	193921	2810	20943	304	177	3	172978	2.5	non-fed water after incubation tank 4	2014-06-25	2014-10-01	non_fed_water_after_incubation_tank	W116 NF	11
14	tank	5	MMS+/FTS+	FTS+	after	no	1	B03 W117 NF	138350	2005	47679	691	1005	15	90671	1.3	non-fed water after incubation tank 5	2014-06-25	2014-10-06	non_fed_water_after_incubation_tank	W117 NF	11
14	tank	6	MMS+/FTS+	FTS+	after	no	1	B04 W118 NF	177446	2572	60951	883	1019	15	116495	1.7	non-fed water after incubation tank 6	2014-06-25	2014-10-06	non_fed_water_after_incubation_tank	W118 NF	11
14	tank	7	MMS+/MMS+	MMS+	after	no	1	B05 W119 NF	305980	4434	103463	1499	1740	25	202517	2.9	non-fed water after incubation tank 7	2014-06-25	2014-10-06	non_fed_water_after_incubation_tank	W119 NF	11
14	tank	8	MMS+/MMS+	MMS+	after	no	1	B06 W120 NF	332425	4818	103610	1502	2225	32	228815	3.3	non-fed water after incubation tank 8	2014-06-25	2014-10-06	non_fed_water_after_incubation_tank	W120 NF	11
14	tank	9	FTS-/MMS-	MMS-	after	no	1	B01 W121 NF	295915	4289	99767	1446	967	14	196148	2.8	non-fed water after incubation tank 9	2014-06-25	2014-10-08	non_fed_water_after_incubation_tank	W121 NF	11
14	tank	10	FTS-/MMS-	MMS-	after	no	1	B02 W122 NF	265457	3847	88429	1282	745	11	177028	2.6	non-fed water after incubation tank 10	2014-06-25	2014-10-08	non_fed_water_after_incubation_tank	W122 NF	11
14	tank	11	FTS-/FTS-	FTS-	after	no	1	B03 W123 NF	180408	2615	20755	301	304	4	159653	2.3	non-fed water after incubation tank 11	2014-06-25	2014-10-08	non_fed_water_after_incubation_tank	W123 NF	11
14	tank	12	FTS-/FTS-	FTS-	after	no	1	B04 W124 NF	153070	2218	33211	481	270	4	119859	1.7	non-fed water after incubation tank 12	2014-06-25	2014-10-08	non_fed_water_after_incubation_tank	W124 NF	11
14	tank	13	FTS+/MMS+	MMS+	after	no	1	B02 W125 NF	472925	6854	183074	2653	882	13	289851	4.2	non-fed water after incubation tank 13	2014-06-25	2014-10-07	non_fed_water_after_incubation_tank	W125 NF	11
14	tank	14	FTS+/FTS+	FTS+	after	no	1	B03 W126 NF	291018	4218	94866	1375	883	13	196152	2.8	non-fed water after incubation tank 14	2014-06-25	2014-10-07	non_fed_water_after_incubation_tank	W126 NF	11
14	tank	15	FTS+/MMS+	MMS+	after	no	1	B04 W127 NF	159553	2312	34137	495	463	7	125416	1.8	non-fed water after incubation tank 15	2014-06-25	2014-10-07	non_fed_water_after_incubation_tank	W127 NF	11
14	tank	16	FTS+/FTS+	FTS+	after	no	1	B05 W128 NF	181075	2624	34136	495	496	7	146939	2.1	non-fed water after incubation tank 16	2014-06-25	2014-10-07	non_fed_water_after_incubation_tank	W128 NF	11
14	tank	1	MMS-/MMS-	MMS-	after	yes	10	C01 W129 dil 10	771991	11188	118647	1720	682	10	6533440	94.7	fed water after incubation tank 1	2014-06-25	2014-10-01	fed_water_after_incubation_tank	W129	11
14	tank	2	MMS-/MMS-	MMS-	after	yes	10	C02 W130 dil 10	310642	4502	30438	441	411	6	2802040	40.6	fed water after incubation tank 2	2014-06-25	2014-10-01	fed_water_after_incubation_tank	W130	11
14	tank	3	MMS-/FTS-	FTS-	after	yes	10	C03 W131 dil 10	365007	5290	44353	643	750	11	3206540	46.5	fed water after incubation tank 3	2014-06-25	2014-10-01	fed_water_after_incubation_tank	W131	11
14	tank	4	MMS-/FTS-	FTS-	after	yes	10	C04 W132 dil 10	226293	3280	25875	375	1186	17	2004180	29.1	fed water after incubation tank 4	2014-06-25	2014-10-01	fed_water_after_incubation_tank	W132	11
14	tank	5	MMS+/FTS+	FTS+	after	yes	10	C01 W133 F dil 10	42734	619	15654	227	389	6	270800	3.9	fed water after incubation tank 5	2014-06-25	2014-10-06	fed_water_after_incubation_tank	W133	11
14	tank	6	MMS+/FTS+	FTS+	after	yes	10	C02 W134 F dil 10	39927	579	13139	190	294	4	267880	3.9	fed water after incubation tank 6	2014-06-25	2014-10-06	fed_water_after_incubation_tank	W134	11
14	tank	7	MMS+/MMS+	MMS+	after	yes	10	C03 W135 F dil 10	128819	1867	38927	564	886	13	898920	13	fed water after incubation tank 7	2014-06-25	2014-10-06	fed_water_after_incubation_tank	W135	11
14	tank	8	MMS+/MMS+	MMS+	after	yes	10	C04 W136 F dil 10	166732	2416	47595	690	1131	16	1191370	17.3	fed water after incubation tank 8	2014-06-25	2014-10-06	fed_water_after_incubation_tank	W136	11
14	tank	9	FTS-/MMS-	MMS-	after	yes	1	C01 W137 kons	816113	11828	323497	4688	2441	35	492616	7.1	fed water after incubation tank 9	2014-06-25	2014-10-08	fed_water_after_incubation_tank	W137	11
14	tank	10	FTS-/MMS-	MMS-	after	yes	1	C02 W138 kons	804358	11657	282335	4092	9871	143	522023	7.6	fed water after incubation tank 10	2014-06-25	2014-10-08	fed_water_after_incubation_tank	W138	11
14	tank	11	FTS-/FTS-	FTS-	after	yes	10	D06 W139 F dil 10	322380	4672	20027	290	192	3	3023530	43.8	fed water after incubation tank 11	2014-06-25	2014-10-08	fed_water_after_incubation_tank	W139	11
14	tank	12	FTS-/FTS-	FTS-	after	yes	10	D07 W140 F dil 10	239561	3472	14787	214	192	3	2247740	32.6	fed water after incubation tank 12	2014-06-25	2014-10-08	fed_water_after_incubation_tank	W140	11
14	tank	13	FTS+/MMS+	MMS+	after	yes	10	C01 W141 F dil 10	108043	1566	43287	627	268	4	647560	9.4	fed water after incubation tank 13	2014-06-25	2014-10-07	fed_water_after_incubation_tank	W141	11
14	tank	14	FTS+/FTS+	FTS+	after	yes	10	C02 W142 F dil 10	117273	1700	34952	507	655	9	823210	11.9	fed water after incubation tank 14	2014-06-25	2014-10-07	fed_water_after_incubation_tank	W142	11
14	tank	15	FTS+/MMS+	MMS+	after	yes	10	C03 W143 F dil 10	172763	2504	25719	373	443	6	1470440	21.3	fed water after incubation tank 15	2014-06-25	2014-10-07	fed_water_after_incubation_tank	W143	11
14	tank	16	FTS+/FTS+	FTS+	after	yes	10	C04 W144 F dil 10	275788	3997	21695	314	182	3	2540930	36.8	fed water after incubation tank 16	2014-06-25	2014-10-07	fed_water_after_incubation_tank	W144	11
15	tank	1	MMS-/MMS-	MMS-	before	no	1	A04 W145	122530	1776	27966	405	97	1	94564	1.4	water before incubation tank 1	2014-06-26	2014-10-01	water_before_incubation_tank	W145	15
15	tank	2	MMS-/MMS-	MMS-	before	no	1	A05 W146	610778	8852	259565	3762	138	2	351213	5.1	water before incubation tank 2	2014-06-26	2014-10-01	water_before_incubation_tank	W146	15
15	tank	3	MMS-/FTS-	FTS-	before	no	1	A06 W147	155215	2249	38898	564	150	2	116317	1.7	water before incubation tank 3	2014-06-26	2014-10-01	water_before_incubation_tank	W147	15
15	tank	4	MMS-/FTS-	FTS-	before	no	1	B01 W148	104994	1522	26122	379	80	1	78872	1.1	water before incubation tank 4	2014-06-26	2014-10-01	water_before_incubation_tank	W148	15
15	tank	5	MMS+/FTS+	FTS+	before	no	1	C05 W149	883811	12809	100723	1460	6903	100	783088	11.3	water before incubation tank 5	2014-06-26	2014-10-06	water_before_incubation_tank	W149	15
15	tank	6	MMS+/FTS+	FTS+	before	no	10	D06 W150 dil 10	129238	1873	22327	324	168	2	1069110	15.5	water before incubation tank 6	2014-06-26	2014-10-07	water_before_incubation_tank	W150	15
15	tank	7	MMS+/MMS+	MMS+	before	no	1	D01 W151	406579	5892	81043	1175	3724	54	325536	4.7	water before incubation tank 7	2014-06-26	2014-10-06	water_before_incubation_tank	W151	15
15	tank	8	MMS+/MMS+	MMS+	before	no	1	D02 W152	543645	7879	137483	1993	2566	37	406162	5.9	water before incubation tank 8	2014-06-26	2014-10-06	water_before_incubation_tank	W152	15
15	tank	9	FTS-/MMS-	MMS-	before	no	1	C03 W153	497730	7213	169278	2453	7845	114	328452	4.8	water before incubation tank 9	2014-06-26	2014-10-08	water_before_incubation_tank	W153	15
15	tank	10	FTS-/MMS-	MMS-	before	no	1	C04 W154	312990	4536	63170	916	1522	22	249820	3.6	water before incubation tank 10	2014-06-26	2014-10-08	water_before_incubation_tank	W154	15
15	tank	11	FTS-/FTS-	FTS-	before	no	1	C05 W155	169539	2457	51085	740	180	3	118454	1.7	water before incubation tank 11	2014-06-26	2014-10-08	water_before_incubation_tank	W155	15
15	tank	12	FTS-/FTS-	FTS-	before	no	1	C06 W156	169638	2459	39823	577	207	3	129815	1.9	water before incubation tank 12	2014-06-26	2014-10-08	water_before_incubation_tank	W156	15
15	tank	13	FTS+/MMS+	MMS+	before	no	1	A04 W157	483036	7001	117144	1698	2783	40	365892	5.3	water before incubation tank 13	2014-06-26	2014-10-07	water_before_incubation_tank	W157	15
15	tank	14	FTS+/FTS+	FTS+	before	no	1	A05 W158	344392	4991	94706	1373	962	14	249686	3.6	water before incubation tank 14	2014-06-26	2014-10-07	water_before_incubation_tank	W158	15
15	tank	15	FTS+/MMS+	MMS+	before	no	1	A06 W159	237715	3445	73682	1068	201	3	164033	2.4	water before incubation tank 15	2014-06-26	2014-10-07	water_before_incubation_tank	W159	15
15	tank	16	FTS+/FTS+	FTS+	before	no	1	B01 W160	134204	1945	28459	412	159	2	105745	1.5	water before incubation tank 16	2014-06-26	2014-10-07	water_before_incubation_tank	W160	15
18	tank	1	MMS-/MMS-	MMS-	after	no	1	B02 W161	164167	2379	30166	437	63	1	134001	1.9	non-fed water after incubation tank 1	2014-06-29	2014-10-01	non_fed_water_after_incubation_tank	W161	15
18	tank	2	MMS-/MMS-	MMS-	after	no	1	B03 W162	158560	2298	38021	551	65	1	120539	1.7	non-fed water after incubation tank 2	2014-06-29	2014-10-01	non_fed_water_after_incubation_tank	W162	15
18	tank	3	MMS-/FTS-	FTS-	after	no	1	B05 W163	298203	4322	81892	1187	133	2	216311	3.1	non-fed water after incubation tank 3	2014-06-29	2014-10-01	non_fed_water_after_incubation_tank	W163	15
18	tank	4	MMS-/FTS-	FTS-	after	no	1	B06 W164	164081	2378	36534	529	144	2	127547	1.8	non-fed water after incubation tank 4	2014-06-29	2014-10-01	non_fed_water_after_incubation_tank	W164	15
18	tank	5	MMS+/FTS+	FTS+	after	no	1	D03 W165 NF	400655	5807	159373	2310	14370	208	241282	3.5	non-fed water after incubation tank 5	2014-06-29	2014-10-06	non_fed_water_after_incubation_tank	W165	15
18	tank	6	MMS+/FTS+	FTS+	after	no	1	D04 W166 NF	596784	8649	205393	2977	2417	35	391391	5.7	non-fed water after incubation tank 6	2014-06-29	2014-10-06	non_fed_water_after_incubation_tank	W166	15
18	tank	7	MMS+/MMS+	MMS+	after	no	1	D05 W167 NF	333958	4840	102730	1489	1171	17	231228	3.4	non-fed water after incubation tank 7	2014-06-29	2014-10-06	non_fed_water_after_incubation_tank	W167	15
18	tank	8	MMS+/MMS+	MMS+	after	no	1	D06 W168 NF	460812	6678	168353	2440	610	9	292459	4.2	non-fed water after incubation tank 8	2014-06-29	2014-10-06	non_fed_water_after_incubation_tank	W168	15
18	tank	9	FTS-/MMS-	MMS-	after	no	1	E01 W169 NF	430784	6243	157609	2284	721	10	273175	4	non-fed water after incubation tank 9	2014-06-29	2014-10-08	non_fed_water_after_incubation_tank	W169	15
18	tank	10	FTS-/MMS-	MMS-	after	no	1	C07 W170 NF	531644	7705	146654	2125	762	11	384990	5.6	non-fed water after incubation tank 10	2014-06-29	2014-10-08	non_fed_water_after_incubation_tank	W170	15
18	tank	11	FTS-/FTS-	FTS-	after	no	1	C08 W171 NF	125364	1817	24352	353	164	2	101012	1.5	non-fed water after incubation tank 11	2014-06-29	2014-10-08	non_fed_water_after_incubation_tank	W171	15
18	tank	12	FTS-/FTS-	FTS-	after	no	1	D01 W172 NF	274514	3978	79357	1150	165	2	195157	2.8	non-fed water after incubation tank 12	2014-06-29	2014-10-08	non_fed_water_after_incubation_tank	W172	15
18	tank	13	FTS+/MMS+	MMS+	after	no	1	B02 W173 NF	380176	5510	139952	2028	1211	18	240224	3.5	non-fed water after incubation tank 13	2014-06-29	2014-10-07	non_fed_water_after_incubation_tank	W173	15
18	tank	14	FTS+/FTS+	FTS+	after	no	1	B03 W174 NF	391667	5676	121741	1764	614	9	269926	3.9	non-fed water after incubation tank 14	2014-06-29	2014-10-07	non_fed_water_after_incubation_tank	W174	15
18	tank	15	FTS+/MMS+	MMS+	after	no	1	B04 W175 NF	144904	2100	31211	452	504	7	113693	1.6	non-fed water after incubation tank 15	2014-06-29	2014-10-07	non_fed_water_after_incubation_tank	W175	15
18	tank	16	FTS+/FTS+	FTS+	after	no	1	B05 W176 NF	185618	2690	29335	425	366	5	156283	2.3	non-fed water after incubation tank 16	2014-06-29	2014-10-07	non_fed_water_after_incubation_tank	W176	15
18	tank	1	MMS-/MMS-	MMS-	after	yes	10	C02 W177 dil 10	554542	8037	54875	795	69	1	4996670	72.4	fed water after incubation tank 1	2014-06-29	2014-10-01	fed_water_after_incubation_tank	W177	15
18	tank	2	MMS-/MMS-	MMS-	after	yes	10	C03 W178 dil 10	584825	8476	151815	2200	137	2	4330100	62.8	fed water after incubation tank 2	2014-06-29	2014-10-01	fed_water_after_incubation_tank	W178	15
18	tank	3	MMS-/FTS-	FTS-	after	yes	10	C04 W179 dil 10	648077	9392	127225	1844	100	1	5208520	75.5	fed water after incubation tank 3	2014-06-29	2014-10-01	fed_water_after_incubation_tank	W179	15
18	tank	4	MMS-/FTS-	FTS-	after	yes	10	C05 W180 dil 10	277984	4029	23076	334	108	2	2549080	37	fed water after incubation tank 4	2014-06-29	2014-10-01	fed_water_after_incubation_tank	W180	15
18	tank	5	MMS+/FTS+	FTS+	after	yes	10	C05 W181 F dil 10	67953	985	24736	358	2438	35	432170	6.3	fed water after incubation tank 5	2014-06-29	2014-10-07	fed_water_after_incubation_tank	W181	15
18	tank	6	MMS+/FTS+	FTS+	after	yes	10	C06 W182 F dil 10	107315	1555	37653	546	184	3	696620	10.1	fed water after incubation tank 6	2014-06-29	2014-10-07	fed_water_after_incubation_tank	W182	15
18	tank	7	MMS+/MMS+	MMS+	after	yes	10	D01 W183 F dil 10	291955	4231	51203	742	622	9	2407520	34.9	fed water after incubation tank 7	2014-06-29	2014-10-07	fed_water_after_incubation_tank	W183	15
18	tank	8	MMS+/MMS+	MMS+	after	yes	10	D02 W184 F dil 10	184789	2678	62144	901	1038	15	1226450	17.8	fed water after incubation tank 8	2014-06-29	2014-10-07	fed_water_after_incubation_tank	W184	15
18	tank	9	FTS-/MMS-	MMS-	after	yes	10	D02 W185 F dil 10	58303	845	20136	292	93	1	381670	5.5	fed water after incubation tank 9	2014-06-29	2014-10-08	fed_water_after_incubation_tank	W185	15
18	tank	10	FTS-/MMS-	MMS-	after	yes	10	D03 W186 F dil 10	643574	9327	99370	1440	471	7	5442040	78.9	fed water after incubation tank 10	2014-06-29	2014-10-08	fed_water_after_incubation_tank	W186	15
18	tank	11	FTS-/FTS-	FTS-	after	yes	10	D04 W187 F dil 10	99302	1439	31122	451	162	2	681800	9.9	fed water after incubation tank 11	2014-06-29	2014-10-08	fed_water_after_incubation_tank	W187	15
18	tank	12	FTS-/FTS-	FTS-	after	yes	10	D05 W188 F dil 10	128530	1863	38083	552	125	2	904470	13.1	fed water after incubation tank 12	2014-06-29	2014-10-08	fed_water_after_incubation_tank	W188	15
18	tank	13	FTS+/MMS+	MMS+	after	yes	10	C01 W189 F dil 10	77690	1126	31418	455	58	1	462720	6.7	fed water after incubation tank 13	2014-06-29	2014-10-07	fed_water_after_incubation_tank	W189	15
18	tank	14	FTS+/FTS+	FTS+	after	yes	10	C02 W190 F dil 10	105321	1526	26606	386	196	3	787150	11.4	fed water after incubation tank 14	2014-06-29	2014-10-07	fed_water_after_incubation_tank	W190	15
18	tank	15	FTS+/MMS+	MMS+	after	yes	10	C03 W191 F dil 10	55147	799	21836	316	215	3	333110	4.8	fed water after incubation tank 15	2014-06-29	2014-10-07	fed_water_after_incubation_tank	W191	15
18	tank	16	FTS+/FTS+	FTS+	after	yes	10	C04 W192 F dil 10	166246	2409	52778	765	189	3	1134680	16.4	fed water after incubation tank 16	2014-06-29	2014-10-07	fed_water_after_incubation_tank	W192	15
2	incoming	FTS	FTS	FTS-	before	no	1	B05 IN FT1	31457	456	8178	119	88	1	23279	0.3	inflowing water flow-through before incubation	2014-06-13	2014-10-09	inflowing_water_FTS_before_incubation	IN FT 13/06	2
2	incoming	MMS	MMS	MMS-	before	no	1	C02 IN BFNF1	30468	442	6551	95	77	1	23917	0.3	inflowing water non-fed biofilter before incubation	2014-06-13	2014-10-09	inflowing_water_non_fed_biofilter_before_incubation	IN BFNF 13/06	2
2	incoming	MMS+	MMS+	MMS+	before	no	1	D05 In BFF1 kons (C04)	411628	5966	138766	2011	609	9	272862	4	inflowing water fed biofilter before incubation	2014-06-13	2014-10-09	inflowing_water_fed_biofilter_before_incubation	IN BFF 13/06	2
5	incoming	FTS	FTS	FTS-	after	no	1	B06 IN FT1 NF	38433	557	7992	116	60	1	30441	0.4	non-fed inflowing water flow-through after incubation	2014-06-16	2014-10-09	non_fed_inflowing_water_FTS_after_incubation	IN FT 13/06 NF	2
5	incoming	MMS	MMS	MMS-	after	no	1	A11 In BFNF1 NF	33160	481	6226	90	NA	NA	26934	0.4	non-fed inflowing water non-fed biofilter after incubation	2014-06-16	2014-10-10	non_fed_inflowing_water_non_fed_biofilter_after_incubation	IN BFNF 13/06 NF	2
5	incoming	MMS+	MMS+	MMS+	after	no	1	B04 In BFF1 NF	525848	7621	122151	1770	NA	NA	403697	5.9	non-fed inflowing water fed biofilter after incubation	2014-06-16	2014-10-10	non_fed_inflowing_water_fed_biofilter_after_incubation	IN BFF 13/06 NF	2
5	incoming	FTS	FTS	FTS-	after	yes	10	C03 IN FT1 F dil 10	464723	6735	20679	300	45	1	4440440	64.4	fed inflowing water flow-through after incubation	2014-06-16	2014-10-09	fed_inflowing_water_FTS_after_incubation	IN FT 13/06 F	2
5	incoming	MMS	MMS	MMS-	after	yes	10	A12 In BFNF1 F dil 10	383135	5553	12076	175	NA	NA	3710590	53.8	fed inflowing water non-fed biofilter after incubation	2014-06-16	2014-10-10	fed_inflowing_water_non_fed_biofilter_after_incubation	IN BFNF 13/06 F	2
5	incoming	MMS+	MMS+	MMS+	after	yes	10	B06 In BFF1 F dil 10	445817	6461	31371	455	NA	NA	4144460	60.1	fed inflowing water fed biofilter after incubation	2014-06-16	2014-10-10	fed_inflowing_water_fed_biofilter_after_incubation	IN BFF 13/06 F	2
9	incoming	FTS	FTS	FTS-	before	no	1	C06 In FT 2006	41549	602	7275	105	51	1	34274	0.5	inflowing water flow-through before incubation	2014-06-20	2014-10-09	inflowing_water_FTS_before_incubation	IN FT 20/06	9
9	incoming	MMS	MMS	MMS-	before	no	1	D01 In BNF 2006	26978	391	6448	93	91	1	20530	0.3	inflowing water non-fed biofilter before incubation	2014-06-20	2014-10-09	inflowing_water_non_fed_biofilter_before_incubation	IN BFNF 20/06	9
9	incoming	MMS+	MMS+	MMS+	before	no	1	B02 In BFF 2006	213274	3091	64752	938	NA	NA	148522	2.2	inflowing water fed biofilter before incubation	2014-06-20	2014-10-10	inflowing_water_fed_biofilter_before_incubation	IN BFF 20/06	9
12	incoming	FTS	FTS	FTS-	after	no	1	D03 In F 2006 NF	49797	722	7862	114	26	0	41935	0.6	non-fed inflowing water flow-through after incubation	2014-06-23	2014-10-09	non_fed_inflowing_water_FTS_after_incubation	IN FT 23/06 NF	9
12	incoming	MMS	MMS	MMS-	after	no	1	D02 In BFNF 2006 NF	33160	481	6893	100	156	2	26267	0.4	non-fed inflowing water non-fed biofilter after incubation	2014-06-23	2014-10-09	non_fed_inflowing_water_non_fed_biofilter_after_incubation	IN BFNF 23/06 NF	9
12	incoming	MMS+	MMS+	MMS+	after	no	1	B05 In BFF 2006 NF	291904	4230	77811	1128	NA	NA	214093	3.1	non-fed inflowing water fed biofilter after incubation	2014-06-23	2014-10-10	non_fed_inflowing_water_fed_biofilter_after_incubation	IN BFF 23/06 NF	9
12	incoming	FTS	FTS	FTS-	after	yes	10	D04 In FT 2006 F dil 10	639400	9267	12739	185	32	0	6266610	90.8	fed inflowing water flow-through after incubation	2014-06-23	2014-10-09	fed_inflowing_water_FTS_after_incubation	IN FT 23/06 F	9
12	incoming	MMS	MMS	MMS-	after	yes	10	D05 In BFNF 2006 F dil 10	464323	6729	16023	232	96	1	4483000	65	fed inflowing water non-fed biofilter after incubation	2014-06-23	2014-10-09	fed_inflowing_water_non_fed_biofilter_after_incubation	IN BFNF 23/06 F	9
12	incoming	MMS+	MMS+	MMS+	after	yes	10	D06 In BFF 2006 F dil 10	194373	2817	32736	474	518	8	1616370	23.4	fed inflowing water fed biofilter after incubation	2014-06-23	2014-10-09	fed_inflowing_water_fed_biofilter_after_incubation	IN BFF 23/06 F	9
11	incoming	FTS	FTS	FTS-	before	no	1	A04 In FT 2506	147016	2131	61177	887	NA	NA	85839	1.2	inflowing water flow-through before incubation	2014-06-22	2014-12-02	inflowing_water_FTS_before_incubation	IN FT 22/06	11
11	incoming	MMS	MMS	MMS-	before	no	1	A09 In BFNF 2506	32039	464	6941	101	NA	NA	25098	0.4	inflowing water non-fed biofilter before incubation	2014-06-22	2014-10-10	inflowing_water_non_fed_biofilter_before_incubation	IN BFNF 22/06	11
11	incoming	MMS+	MMS+	MMS+	before	no	1	B03 In BFF 2506	223546	3240	62976	913	NA	NA	160570	2.3	inflowing water fed biofilter before incubation	2014-06-22	2014-10-10	inflowing_water_fed_biofilter_before_incubation	IN BFF 22/06	11
14	incoming	FTS	FTS	FTS-	after	no	1	A06 In FT NF 2506	42368	614	6769	98	140	2	35599	0.5	non-fed inflowing water flow-through after incubation	2014-06-25	2014-10-09	non_fed_inflowing_water_FTS_after_incubation	IN FT 25/06 NF	11
14	incoming	MMS	MMS	MMS-	after	no	1	B06 In BF NF 2506 NF	99374	1440	11170	162	62	1	88204	1.3	non-fed inflowing water non-fed biofilter after incubation	2014-06-25	2014-10-09	non_fed_inflowing_water_non_fed_biofilter_after_incubation	IN BFNF 25/06 NF	11
14	incoming	MMS+	MMS+	MMS+	after	no	1	C06 In BFF 2506 NF	296056	4291	102222	1481	710	10	193834	2.8	non-fed inflowing water fed biofilter after incubation	2014-06-25	2014-10-09	non_fed_inflowing_water_fed_biofilter_after_incubation	IN BFF 25/06 NF	11
14	incoming	FTS	FTS	FTS-	after	yes	10	B02 In FT F 2506 dil 10	618156	8959	15881	230	15	0	6022750	87.3	fed inflowing water flow-through after incubation	2014-06-25	2014-10-09	fed_inflowing_water_FTS_after_incubation	IN FT 25/06 F	11
14	incoming	MMS	MMS	MMS-	after	yes	10	C02 In BF NF 2506 F dil 10	432661	6270	13035	189	82	1	4196260	60.8	fed inflowing water non-fed biofilter after incubation	2014-06-25	2014-10-09	fed_inflowing_water_non_fed_biofilter_after_incubation	IN BFNF 25/06 F	11
14	incoming	MMS+	MMS+	MMS+	after	yes	10	D02 In BFF 2506 F dil 10	204767	2968	27504	399	374	5	1772630	25.7	fed inflowing water fed biofilter after incubation	2014-06-25	2014-10-09	fed_inflowing_water_fed_biofilter_after_incubation	IN BFF 25/06 F	11
15	incoming	FTS	FTS	FTS-	before	no	1	A05 In FT 2606	31481	456	5991	87	12	0	25490	0.37	inflowing water flow-through before incubation	2014-06-26	2014-10-09	inflowing_water_FTS_before_incubation	IN FT 26/06	15
15	incoming	MMS	MMS	MMS-	before	no	1	B05 In BF NF 2606	45575	661	10260	149	75	1	35315	0.51	inflowing water non-fed biofilter before incubation	2014-06-26	2014-10-09	inflowing_water_non_fed_biofilter_before_incubation	IN BFNF 26/06	15
15	incoming	MMS+	MMS+	MMS+	before	no	1	C05 In BFF 2606	239019	3464	72005	1044	653	9	167014	2.42	inflowing water fed biofilter before incubation	2014-06-26	2014-10-09	inflowing_water_fed_biofilter_before_incubation	IN BFF 26/06	15
18	incoming	FTS	FTS	FTS-	after	no	1	B01 In FT NF 2906	60857	882	12458	181	102	1	48399	0.7	non-fed inflowing water flow-through after incubation	2014-06-29	2014-10-09	non_fed_inflowing_water_FTS_after_incubation	IN FT 29/06 NF	15
18	incoming	MMS	MMS	MMS-	after	no	1	C01 In BF NF 2906 NF	43133	625	7409	107	127	2	35724	0.52	non-fed inflowing water non-fed biofilter after incubation	2014-06-29	2014-10-09	non_fed_inflowing_water_non_fed_biofilter_after_incubation	IN BFNF 29/06 NF	15
18	incoming	MMS+	MMS+	MMS+	after	no	1	D01 In BFF 2906 NF	401898	5825	94281	1366	920	13	307617	4.46	non-fed inflowing water fed biofilter after incubation	2014-06-29	2014-10-09	non_fed_inflowing_water_fed_biofilter_after_incubation	IN BFF 29/06 NF	15
18	incoming	FTS	FTS	FTS-	after	yes	10	B03 In FT F 2906 dil 10	244954	3550	15575	226	55	1	2293790	33.24	fed inflowing water flow-through after incubation	2014-06-29	2014-10-09	fed_inflowing_water_FTS_after_incubation	IN FT 29/06 F	15
18	incoming	MMS	MMS	MMS-	after	yes	10	C03 In BFNF 2906 dil 10	268031	3885	11769	171	120	2	2562620	37.14	fed inflowing water non-fed biofilter after incubation	2014-06-29	2014-10-09	fed_inflowing_water_non_fed_biofilter_after_incubation	IN BFNF 29/06 F	15
18	incoming	MMS+	MMS+	MMS+	after	yes	10	D03 In BFF 2906 F dil 10	134574	1950	23710	344	74	1	1108640	16.06	fed inflowing water fed biofilter after incubation	2014-06-29	2014-10-09	fed_inflowing_water_fed_biofilter_after_incubation	IN BFF 29/06 F	15
