# Supplementary material for: Aquaculture rearing systems induce no legacy effects in Atlantic cod larvae or their rearing water bacterial communities
Source: Sci Rep. 2022 Nov 17;12:19812. doi: 10.1038/s41598-022-24149-x (PMC9672056; doi:10.1038/s41598-022-24149-x)
Supplement: Supplementary file 5 — Supplementary Information 5. [file 41598_2022_24149_MOESM5_ESM.csv]

	DPH	larvea	mikrogram_DW	Overall_system	System_start	method
1	4	1	32	MMS-	MMS-	Individual
2	4	2	45	MMS-	MMS-	Individual
4	4	4	59	MMS-	MMS-	Individual
6	4	6	34	MMS-	MMS-	Individual
7	4	7	51	MMS-	MMS-	Individual
8	4	8	34	MMS-	MMS-	Individual
9	4	9	32	MMS-	MMS-	Individual
10	4	10	41	MMS-	MMS-	Individual
11	8	10	53	MMS-	MMS-	Individual
12	8	2	64	MMS-	MMS-	Individual
13	8	3	55	MMS-	MMS-	Individual
14	8	4	59	MMS-	MMS-	Individual
15	8	1	67	MMS-	MMS-	Individual
16	8	6	41	MMS-	MMS-	Individual
17	8	7	73	MMS-	MMS-	Individual
18	8	8	87	MMS-	MMS-	Individual
19	8	5	52	MMS-	MMS-	Individual
20	8	9	58	MMS-	MMS-	Individual
21	4	2	73	FTS-	FTS-	Individual
22	4	3	60	FTS-	FTS-	Individual
23	4	4	71	FTS-	FTS-	Individual
24	4	1	46	FTS-	FTS-	Individual
25	8	1	64	FTS-	FTS-	Individual
26	8	2	50	FTS-	FTS-	Individual
27	8	3	107	FTS-	FTS-	Individual
28	4	5	51	FTS-	FTS-	Individual
29	4	6	37	FTS-	FTS-	Individual
30	4	7	39	FTS-	FTS-	Individual
31	4	8	55	FTS-	FTS-	Individual
32	4	9	38	FTS-	FTS-	Individual
34	8	10	69	FTS-	FTS-	Individual
35	8	6	48	FTS-	FTS-	Individual
36	8	7	93	FTS-	FTS-	Individual
37	8	4	73	FTS-	FTS-	Individual
38	8	5	110	FTS-	FTS-	Individual
39	8	8	91	FTS-	FTS-	Individual
40	8	9	79	FTS-	FTS-	Individual
41	4	2	40	FTS-	FTS-	Individual
42	4	3	31	FTS-	FTS-	Individual
43	4	6	50	FTS-	FTS-	Individual
44	4	7	44	FTS-	FTS-	Individual
46	4	5	51	FTS-	FTS-	Individual
47	4	1	44	FTS-	FTS-	Individual
48	8	1	76	FTS-	FTS-	Individual
49	8	2	105	FTS-	FTS-	Individual
50	8	3	40	FTS-	FTS-	Individual
51	8	4	91	FTS-	FTS-	Individual
52	8	5	38	FTS-	FTS-	Individual
53	8	6	84	FTS-	FTS-	Individual
54	4	8	46	FTS-	FTS-	Individual
55	4	9	32	FTS-	FTS-	Individual
56	4	10	57	FTS-	FTS-	Individual
57	8	10	85	FTS-	FTS-	Individual
58	8	7	58	FTS-	FTS-	Individual
59	8	8	57	FTS-	FTS-	Individual
60	8	9	92	FTS-	FTS-	Individual
61	4	2	46	FTS-	FTS-	Individual
62	4	6	47	FTS-	FTS-	Individual
63	4	3	54	FTS-	FTS-	Individual
64	4	4	40	FTS-	FTS-	Individual
65	4	5	43	FTS-	FTS-	Individual
66	4	10	67	FTS-	FTS-	Individual
67	4	7	41	FTS-	FTS-	Individual
68	4	8	39	FTS-	FTS-	Individual
69	4	9	59	FTS-	FTS-	Individual
70	4	1	56	FTS-	FTS-	Individual
71	8	1	92	FTS-	FTS-	Individual
72	8	2	61	FTS-	FTS-	Individual
73	8	3	58	FTS-	FTS-	Individual
74	8	4	41	FTS-	FTS-	Individual
75	8	5	46	FTS-	FTS-	Individual
76	8	6	85	FTS-	FTS-	Individual
77	8	7	66	FTS-	FTS-	Individual
78	8	8	74	FTS-	FTS-	Individual
79	8	9	88	FTS-	FTS-	Individual
80	8	10	58	FTS-	FTS-	Individual
81	4	1	38	FTS+	FTS+	Individual
82	4	2	35	FTS+	FTS+	Individual
83	4	3	58	FTS+	FTS+	Individual
84	4	4	67	FTS+	FTS+	Individual
85	4	5	61	FTS+	FTS+	Individual
86	4	6	49	FTS+	FTS+	Individual
87	4	7	45	FTS+	FTS+	Individual
88	4	8	32	FTS+	FTS+	Individual
89	4	9	66	FTS+	FTS+	Individual
90	4	10	59	FTS+	FTS+	Individual
91	8	10	53	FTS+	FTS+	Individual
93	8	3	92	FTS+	FTS+	Individual
94	8	4	98	FTS+	FTS+	Individual
95	8	1	96	FTS+	FTS+	Individual
96	8	6	42	FTS+	FTS+	Individual
97	8	7	111	FTS+	FTS+	Individual
98	8	8	82	FTS+	FTS+	Individual
99	8	5	102	FTS+	FTS+	Individual
100	8	9	96	FTS+	FTS+	Individual
101	4	2	29	FTS+	FTS+	Individual
102	4	3	49	FTS+	FTS+	Individual
103	4	4	55	FTS+	FTS+	Individual
104	4	1	49	FTS+	FTS+	Individual
105	8	1	59	FTS+	FTS+	Individual
106	8	2	68	FTS+	FTS+	Individual
107	8	3	41	FTS+	FTS+	Individual
108	4	5	48	FTS+	FTS+	Individual
109	4	6	50	FTS+	FTS+	Individual
110	4	7	52	FTS+	FTS+	Individual
111	4	8	51	FTS+	FTS+	Individual
112	4	9	70	FTS+	FTS+	Individual
113	4	10	61	FTS+	FTS+	Individual
114	8	10	96	FTS+	FTS+	Individual
115	8	6	46	FTS+	FTS+	Individual
116	8	7	57	FTS+	FTS+	Individual
117	8	4	55	FTS+	FTS+	Individual
118	8	5	79	FTS+	FTS+	Individual
119	8	8	74	FTS+	FTS+	Individual
120	8	9	93	FTS+	FTS+	Individual
121	4	2	55	FTS+	FTS+	Individual
122	4	3	54	FTS+	FTS+	Individual
123	4	6	52	FTS+	FTS+	Individual
124	4	7	58	FTS+	FTS+	Individual
125	4	4	61	FTS+	FTS+	Individual
126	4	5	50	FTS+	FTS+	Individual
127	4	1	55	FTS+	FTS+	Individual
128	8	1	91	FTS+	FTS+	Individual
129	8	2	87	FTS+	FTS+	Individual
130	8	3	76	FTS+	FTS+	Individual
131	8	4	93	FTS+	FTS+	Individual
132	8	5	77	FTS+	FTS+	Individual
133	8	6	90	FTS+	FTS+	Individual
134	4	8	51	FTS+	FTS+	Individual
135	4	9	53	FTS+	FTS+	Individual
136	4	10	34	FTS+	FTS+	Individual
137	8	10	102	FTS+	FTS+	Individual
138	8	7	87	FTS+	FTS+	Individual
139	8	8	85	FTS+	FTS+	Individual
140	8	9	79	FTS+	FTS+	Individual
141	4	2	36	FTS+	FTS+	Individual
142	4	6	66	FTS+	FTS+	Individual
143	4	3	56	FTS+	FTS+	Individual
144	4	4	44	FTS+	FTS+	Individual
145	4	5	58	FTS+	FTS+	Individual
146	4	10	62	FTS+	FTS+	Individual
147	4	7	60	FTS+	FTS+	Individual
148	4	8	48	FTS+	FTS+	Individual
150	4	1	51	FTS+	FTS+	Individual
151	8	1	63	FTS+	FTS+	Individual
152	8	2	65	FTS+	FTS+	Individual
153	8	3	55	FTS+	FTS+	Individual
154	8	4	68	FTS+	FTS+	Individual
155	8	5	63	FTS+	FTS+	Individual
156	8	6	109	FTS+	FTS+	Individual
157	8	7	47	FTS+	FTS+	Individual
158	8	8	71	FTS+	FTS+	Individual
159	8	9	80	FTS+	FTS+	Individual
160	8	10	59	FTS+	FTS+	Individual
161	4	2	39	MMS-	MMS-	Individual
162	4	3	53	MMS-	MMS-	Individual
163	4	4	56	MMS-	MMS-	Individual
164	4	1	42	MMS-	MMS-	Individual
165	8	1	53	MMS-	MMS-	Individual
166	8	2	108	MMS-	MMS-	Individual
167	8	3	99	MMS-	MMS-	Individual
168	4	5	43	MMS-	MMS-	Individual
169	4	6	41	MMS-	MMS-	Individual
170	4	7	37	MMS-	MMS-	Individual
171	4	8	42	MMS-	MMS-	Individual
172	4	9	51	MMS-	MMS-	Individual
173	4	10	37	MMS-	MMS-	Individual
174	8	10	45	MMS-	MMS-	Individual
175	8	6	66	MMS-	MMS-	Individual
176	8	7	62	MMS-	MMS-	Individual
177	8	4	67	MMS-	MMS-	Individual
178	8	5	60	MMS-	MMS-	Individual
179	8	8	81	MMS-	MMS-	Individual
180	8	9	79	MMS-	MMS-	Individual
181	4	2	48	MMS-	MMS-	Individual
182	4	3	57	MMS-	MMS-	Individual
184	4	7	36	MMS-	MMS-	Individual
185	4	4	35	MMS-	MMS-	Individual
186	4	5	38	MMS-	MMS-	Individual
187	4	1	37	MMS-	MMS-	Individual
188	8	1	84	MMS-	MMS-	Individual
189	8	2	84	MMS-	MMS-	Individual
190	8	3	69	MMS-	MMS-	Individual
191	8	4	59	MMS-	MMS-	Individual
192	8	5	75	MMS-	MMS-	Individual
193	8	6	63	MMS-	MMS-	Individual
194	4	8	43	MMS-	MMS-	Individual
195	4	9	63	MMS-	MMS-	Individual
196	4	10	49	MMS-	MMS-	Individual
197	8	10	57	MMS-	MMS-	Individual
198	8	7	73	MMS-	MMS-	Individual
199	8	8	84	MMS-	MMS-	Individual
200	8	9	96	MMS-	MMS-	Individual
201	4	2	58	MMS-	MMS-	Individual
202	4	6	71	MMS-	MMS-	Individual
203	4	3	49	MMS-	MMS-	Individual
204	4	4	57	MMS-	MMS-	Individual
205	4	5	45	MMS-	MMS-	Individual
207	4	7	49	MMS-	MMS-	Individual
208	4	8	48	MMS-	MMS-	Individual
209	4	9	65	MMS-	MMS-	Individual
210	4	1	49	MMS-	MMS-	Individual
211	8	1	70	MMS-	MMS-	Individual
212	8	2	61	MMS-	MMS-	Individual
213	8	3	53	MMS-	MMS-	Individual
214	8	4	72	MMS-	MMS-	Individual
215	8	5	84	MMS-	MMS-	Individual
216	8	6	65	MMS-	MMS-	Individual
217	8	7	54	MMS-	MMS-	Individual
218	8	8	51	MMS-	MMS-	Individual
219	8	9	67	MMS-	MMS-	Individual
220	8	10	57	MMS-	MMS-	Individual
221	4	1	40	MMS+	MMS+	Individual
222	4	2	43	MMS+	MMS+	Individual
223	4	3	38	MMS+	MMS+	Individual
224	4	4	46	MMS+	MMS+	Individual
226	4	6	61	MMS+	MMS+	Individual
227	4	7	58	MMS+	MMS+	Individual
228	4	8	41	MMS+	MMS+	Individual
229	4	9	48	MMS+	MMS+	Individual
230	4	10	43	MMS+	MMS+	Individual
231	8	10	84	MMS+	MMS+	Individual
232	8	2	83	MMS+	MMS+	Individual
233	8	3	59	MMS+	MMS+	Individual
234	8	4	80	MMS+	MMS+	Individual
235	8	1	68	MMS+	MMS+	Individual
236	8	6	51	MMS+	MMS+	Individual
237	8	7	90	MMS+	MMS+	Individual
238	8	8	73	MMS+	MMS+	Individual
239	8	5	109	MMS+	MMS+	Individual
240	8	9	107	MMS+	MMS+	Individual
241	4	2	53	MMS+	MMS+	Individual
242	4	3	57	MMS+	MMS+	Individual
243	4	4	45	MMS+	MMS+	Individual
244	4	1	44	MMS+	MMS+	Individual
245	8	1	80	MMS+	MMS+	Individual
246	8	2	89	MMS+	MMS+	Individual
247	8	3	72	MMS+	MMS+	Individual
248	4	5	48	MMS+	MMS+	Individual
249	4	6	47	MMS+	MMS+	Individual
250	4	7	68	MMS+	MMS+	Individual
251	4	8	41	MMS+	MMS+	Individual
252	4	9	46	MMS+	MMS+	Individual
253	4	10	46	MMS+	MMS+	Individual
254	8	10	88	MMS+	MMS+	Individual
255	8	6	63	MMS+	MMS+	Individual
256	8	7	43	MMS+	MMS+	Individual
257	8	4	58	MMS+	MMS+	Individual
258	8	5	40	MMS+	MMS+	Individual
259	8	8	97	MMS+	MMS+	Individual
260	8	9	76	MMS+	MMS+	Individual
261	4	2	51	MMS+	MMS+	Individual
262	4	3	44	MMS+	MMS+	Individual
263	4	6	57	MMS+	MMS+	Individual
264	4	7	55	MMS+	MMS+	Individual
265	4	4	49	MMS+	MMS+	Individual
266	4	5	65	MMS+	MMS+	Individual
267	4	1	66	MMS+	MMS+	Individual
268	8	1	61	MMS+	MMS+	Individual
269	8	2	76	MMS+	MMS+	Individual
270	8	3	77	MMS+	MMS+	Individual
271	8	4	71	MMS+	MMS+	Individual
272	8	5	85	MMS+	MMS+	Individual
273	8	6	60	MMS+	MMS+	Individual
274	4	8	37	MMS+	MMS+	Individual
275	4	9	44	MMS+	MMS+	Individual
276	4	10	63	MMS+	MMS+	Individual
277	8	10	71	MMS+	MMS+	Individual
278	8	7	57	MMS+	MMS+	Individual
279	8	8	86	MMS+	MMS+	Individual
281	4	2	44	MMS+	MMS+	Individual
282	4	6	67	MMS+	MMS+	Individual
283	4	3	43	MMS+	MMS+	Individual
284	4	4	35	MMS+	MMS+	Individual
285	4	5	62	MMS+	MMS+	Individual
286	4	10	54	MMS+	MMS+	Individual
287	4	7	53	MMS+	MMS+	Individual
288	4	8	56	MMS+	MMS+	Individual
289	4	9	48	MMS+	MMS+	Individual
290	4	1	57	MMS+	MMS+	Individual
292	8	2	45	MMS+	MMS+	Individual
293	8	3	50	MMS+	MMS+	Individual
294	8	4	82	MMS+	MMS+	Individual
295	8	5	83	MMS+	MMS+	Individual
296	8	6	66	MMS+	MMS+	Individual
297	8	7	82	MMS+	MMS+	Individual
298	8	8	50	MMS+	MMS+	Individual
299	8	9	64	MMS+	MMS+	Individual
300	8	10	77	MMS+	MMS+	Individual
301	4	1	30	FTS-	FTS-	Individual
302	4	2	55	FTS-	FTS-	Individual
303	4	3	38	FTS-	FTS-	Individual
304	4	4	57	FTS-	FTS-	Individual
305	4	5	59	FTS-	FTS-	Individual
306	4	6	38	FTS-	FTS-	Individual
309	4	9	60	FTS-	FTS-	Individual
310	4	10	49	FTS-	FTS-	Individual
311	8	10	83	FTS-	FTS-	Individual
312	8	2	57	FTS-	FTS-	Individual
313	8	3	50	FTS-	FTS-	Individual
314	8	4	79	FTS-	FTS-	Individual
315	8	1	83	FTS-	FTS-	Individual
316	8	6	46	FTS-	FTS-	Individual
317	8	7	50	FTS-	FTS-	Individual
318	8	8	40	FTS-	FTS-	Individual
319	8	5	53	FTS-	FTS-	Individual
320	8	9	55	FTS-	FTS-	Individual
321	18	1	308	MMS-	MMS-	Individual
322	18	2	278	MMS-	MMS-	Individual
323	18	3	216	MMS-	MMS-	Individual
324	18	4	130	MMS-	MMS-	Individual
325	18	5	289	MMS-	MMS-	Individual
326	18	6	340	MMS-	MMS-	Individual
327	18	7	321	MMS-	MMS-	Individual
328	18	8	333	MMS-	MMS-	Individual
329	18	9	314	MMS-	MMS-	Individual
330	18	10	103	MMS-	MMS-	Individual
332	18	2	534	MMS-	MMS-	Individual
333	18	3	322	MMS-	MMS-	Individual
334	18	4	376	MMS-	MMS-	Individual
335	18	5	365	MMS-	MMS-	Individual
336	18	6	433	MMS-	MMS-	Individual
337	18	7	373	MMS-	MMS-	Individual
338	18	8	190	MMS-	MMS-	Individual
339	18	9	366	MMS-	MMS-	Individual
340	18	10	76	MMS-	MMS-	Individual
341	18	1	237	MMS- to FTS-	MMS-	Individual
342	18	2	273	MMS- to FTS-	MMS-	Individual
343	18	3	75	MMS- to FTS-	MMS-	Individual
344	18	4	295	MMS- to FTS-	MMS-	Individual
345	18	5	194	MMS- to FTS-	MMS-	Individual
346	18	6	163	MMS- to FTS-	MMS-	Individual
347	18	7	166	MMS- to FTS-	MMS-	Individual
348	18	8	297	MMS- to FTS-	MMS-	Individual
349	18	9	261	MMS- to FTS-	MMS-	Individual
350	18	10	142	MMS- to FTS-	MMS-	Individual
351	18	1	350	MMS- to FTS-	MMS-	Individual
352	18	2	255	MMS- to FTS-	MMS-	Individual
353	18	3	298	MMS- to FTS-	MMS-	Individual
354	18	4	101	MMS- to FTS-	MMS-	Individual
355	18	5	125	MMS- to FTS-	MMS-	Individual
356	18	6	485	MMS- to FTS-	MMS-	Individual
357	18	7	183	MMS- to FTS-	MMS-	Individual
358	18	8	220	MMS- to FTS-	MMS-	Individual
359	18	9	203	MMS- to FTS-	MMS-	Individual
360	18	10	159	MMS- to FTS-	MMS-	Individual
361	18	1	233	MMS+ to FTS+	MMS+	Individual
362	18	2	325	MMS+ to FTS+	MMS+	Individual
363	18	3	393	MMS+ to FTS+	MMS+	Individual
364	18	4	250	MMS+ to FTS+	MMS+	Individual
365	18	5	334	MMS+ to FTS+	MMS+	Individual
366	18	6	164	MMS+ to FTS+	MMS+	Individual
367	18	7	268	MMS+ to FTS+	MMS+	Individual
368	18	8	205	MMS+ to FTS+	MMS+	Individual
369	18	9	320	MMS+ to FTS+	MMS+	Individual
370	18	10	293	MMS+ to FTS+	MMS+	Individual
371	18	1	306	MMS+ to FTS+	MMS+	Individual
372	18	2	192	MMS+ to FTS+	MMS+	Individual
373	18	3	131	MMS+ to FTS+	MMS+	Individual
374	18	4	355	MMS+ to FTS+	MMS+	Individual
375	18	5	73	MMS+ to FTS+	MMS+	Individual
376	18	6	221	MMS+ to FTS+	MMS+	Individual
377	18	7	343	MMS+ to FTS+	MMS+	Individual
378	18	8	393	MMS+ to FTS+	MMS+	Individual
379	18	9	264	MMS+ to FTS+	MMS+	Individual
380	18	10	296	MMS+ to FTS+	MMS+	Individual
381	18	1	367	MMS+	MMS+	Individual
382	18	2	273	MMS+	MMS+	Individual
383	18	3	387	MMS+	MMS+	Individual
384	18	4	256	MMS+	MMS+	Individual
385	18	5	336	MMS+	MMS+	Individual
386	18	6	137	MMS+	MMS+	Individual
387	18	7	405	MMS+	MMS+	Individual
388	18	8	98	MMS+	MMS+	Individual
389	18	9	317	MMS+	MMS+	Individual
390	18	10	381	MMS+	MMS+	Individual
391	18	1	389	MMS+	MMS+	Individual
392	18	2	209	MMS+	MMS+	Individual
393	18	3	403	MMS+	MMS+	Individual
394	18	4	233	MMS+	MMS+	Individual
395	18	5	479	MMS+	MMS+	Individual
396	18	6	300	MMS+	MMS+	Individual
397	18	7	257	MMS+	MMS+	Individual
398	18	8	417	MMS+	MMS+	Individual
399	18	9	208	MMS+	MMS+	Individual
400	18	10	329	MMS+	MMS+	Individual
411	18	1	220	FTS+ to MMS+	FTS+	Individual
412	18	2	400	FTS+ to MMS+	FTS+	Individual
413	18	3	369	FTS+ to MMS+	FTS+	Individual
414	18	4	375	FTS+ to MMS+	FTS+	Individual
415	18	5	307	FTS+ to MMS+	FTS+	Individual
416	18	6	411	FTS+ to MMS+	FTS+	Individual
417	18	7	321	FTS+ to MMS+	FTS+	Individual
419	18	9	488	FTS+ to MMS+	FTS+	Individual
420	18	10	374	FTS+ to MMS+	FTS+	Individual
421	18	1	174	FTS- to MMS-	FTS-	Individual
422	18	2	366	FTS- to MMS-	FTS-	Individual
423	18	3	307	FTS- to MMS-	FTS-	Individual
424	18	4	228	FTS- to MMS-	FTS-	Individual
425	18	5	219	FTS- to MMS-	FTS-	Individual
426	18	6	325	FTS- to MMS-	FTS-	Individual
427	18	7	111	FTS- to MMS-	FTS-	Individual
428	18	8	75	FTS- to MMS-	FTS-	Individual
429	18	9	93	FTS- to MMS-	FTS-	Individual
430	18	10	228	FTS- to MMS-	FTS-	Individual
431	18	1	263	FTS- to MMS-	FTS-	Individual
432	18	2	101	FTS- to MMS-	FTS-	Individual
433	18	3	317	FTS- to MMS-	FTS-	Individual
434	18	4	199	FTS- to MMS-	FTS-	Individual
435	18	5	222	FTS- to MMS-	FTS-	Individual
436	18	6	411	FTS- to MMS-	FTS-	Individual
437	18	7	152	FTS- to MMS-	FTS-	Individual
438	18	8	275	FTS- to MMS-	FTS-	Individual
439	18	9	402	FTS- to MMS-	FTS-	Individual
440	18	10	184	FTS- to MMS-	FTS-	Individual
451	18	1	225	FTS+ to MMS+	FTS+	Individual
452	18	2	110	FTS+ to MMS+	FTS+	Individual
453	18	3	214	FTS+ to MMS+	FTS+	Individual
454	18	4	193	FTS+ to MMS+	FTS+	Individual
455	18	5	179	FTS+ to MMS+	FTS+	Individual
456	18	6	170	FTS+ to MMS+	FTS+	Individual
457	18	7	96	FTS+ to MMS+	FTS+	Individual
458	18	8	117	FTS+ to MMS+	FTS+	Individual
459	18	9	325	FTS+ to MMS+	FTS+	Individual
460	18	10	150	FTS+ to MMS+	FTS+	Individual
461	18	1	347	FTS-	FTS-	Individual
462	18	2	354	FTS-	FTS-	Individual
463	18	3	279	FTS-	FTS-	Individual
464	18	4	205	FTS-	FTS-	Individual
465	18	5	328	FTS-	FTS-	Individual
466	18	6	620	FTS-	FTS-	Individual
467	18	7	244	FTS-	FTS-	Individual
468	18	8	336	FTS-	FTS-	Individual
469	18	9	549	FTS-	FTS-	Individual
470	18	10	272	FTS-	FTS-	Individual
471	18	1	287	FTS-	FTS-	Individual
472	18	2	97	FTS-	FTS-	Individual
473	18	3	262	FTS-	FTS-	Individual
474	18	4	307	FTS-	FTS-	Individual
475	18	5	80	FTS-	FTS-	Individual
476	18	6	171	FTS-	FTS-	Individual
477	18	7	233	FTS-	FTS-	Individual
478	18	8	235	FTS-	FTS-	Individual
479	18	9	265	FTS-	FTS-	Individual
480	18	10	122	FTS-	FTS-	Individual
