# Supplementary material for: Aquaculture rearing systems induce no legacy effects in Atlantic cod larvae or their rearing water bacterial communities
Source: Sci Rep. 2022 Nov 17;12:19812. doi: 10.1038/s41598-022-24149-x (PMC9672056; doi:10.1038/s41598-022-24149-x)
Supplement: Supplementary file 6 — Supplementary Information 6. [file 41598_2022_24149_MOESM6_ESM.xlsx]

## Sheet: Sheet1
Date	DPH	DPH_c	SampleID	tank_number	tank_letter	Water_sampling	cc_c	cc	System_start	System_sampling	Overall_system	System_group	tincup	full	g_DW_5_fish	mg_fish_tincup	n_fish	mg_pr_fish	note
13.06.2014	2	D2	A1	NA	NA	NA	NA	NA	NA	NA	NA	NA	0.0154	0.0155	0.0001	0.1	5	0.02	NA
13.06.2014	2	D2	A2	NA	NA	NA	NA	NA	NA	NA	NA	NA	0.015	0.0152	0.0002	0.2	5	0.04	NA
13.06.2014	2	D2	A3	NA	NA	NA	NA	NA	NA	NA	NA	NA	0.0153	0.0155	0.0002	0.2	5	0.04	NA
13.06.2014	2	D2	A4	NA	NA	NA	NA	NA	NA	NA	NA	NA	0.0157	0.0161	0.0004	0.4	5	0.08	NA
13.06.2014	2	D2	A5	NA	NA	NA	NA	NA	NA	NA	NA	NA	0.0145	0.0148	0.0003	0.3	5	0.06	NA
13.06.2014	2	D2	A6	NA	NA	NA	NA	NA	NA	NA	NA	NA	0.0156	0.016	0.0004	0.4	5	0.08	NA
13.06.2014	2	D2	A7	NA	NA	NA	NA	NA	NA	NA	NA	NA	0.0146	0.0151	0.0005	0.5	5	0.1	NA
13.06.2014	2	D2	A8	NA	NA	NA	NA	NA	NA	NA	NA	NA	0.0155	0.0161	0.0006	0.6	5	0.12	NA
13.06.2014	2	D2	A9	NA	NA	NA	NA	NA	NA	NA	NA	NA	0.0153	0.0158	0.0005	0.5	5	0.1	NA
13.06.2014	2	D2	A10	NA	NA	NA	NA	NA	NA	NA	NA	NA	0.0151	0.0155	0.0004	0.4	5	0.08	NA
18.06.2014	7	D7	A1	T1	A	MMS	no	-	MMS-	MMS-	MMS-	MMS-/MMS-	0.0161	0.0164	0.0003	0.3	5	0.06	NA
18.06.2014	7	D7	A2	T1	A	MMS	no	-	MMS-	MMS-	MMS-	MMS-/MMS-	0.0159	0.0163	0.0004	0.4	5	0.08	NA
18.06.2014	7	D7	A3	T1	A	MMS	no	-	MMS-	MMS-	MMS-	MMS-/MMS-	0.0153	0.0156	0.0003	0.3	5	0.06	NA
18.06.2014	7	D7	A4	T1	A	MMS	no	-	MMS-	MMS-	MMS-	MMS-/MMS-	0.016	NA	NA	NA	NA	NA	missing_data
18.06.2014	7	D7	A5	T1	A	MMS	no	-	MMS-	MMS-	MMS-	MMS-/MMS-	0.0159	0.0163	0.0004	0.4	5	0.08	NA
18.06.2014	7	D7	B1	T2	B	MMS	no	-	MMS-	MMS-	MMS-	MMS-/MMS-	0.0155	0.0158	0.0003	0.3	5	0.06	NA
18.06.2014	7	D7	B2	T2	B	MMS	no	-	MMS-	MMS-	MMS-	MMS-/MMS-	0.0159	0.0163	0.0004	0.4	5	0.08	NA
18.06.2014	7	D7	B3	T2	B	MMS	no	-	MMS-	MMS-	MMS-	MMS-/MMS-	0.0157	0.0161	0.0004	0.4	5	0.08	NA
18.06.2014	7	D7	B4	T2	B	MMS	no	-	MMS-	MMS-	MMS-	MMS-/MMS-	0.0156	0.0158	0.0002	0.2	5	0.04	NA
18.06.2014	7	D7	B5	T2	B	MMS	no	-	MMS-	MMS-	MMS-	MMS-/MMS-	0.016	0.0164	0.0004	0.4	5	0.08	NA
18.06.2014	7	D7	C1	T3	C	MMS	no	-	MMS-	MMS-	MMS-	MMS-/FTS-	0.0159	0.0171	0.0012	1.2	5	0.24	outlier
18.06.2014	7	D7	C2	T3	C	MMS	no	-	MMS-	MMS-	MMS-	MMS-/FTS-	0.0157	0.0164	0.0007	0.7	5	0.14	NA
18.06.2014	7	D7	C3	T3	C	MMS	no	-	MMS-	MMS-	MMS-	MMS-/FTS-	0.0154	0.0158	0.0004	0.4	5	0.08	NA
18.06.2014	7	D7	C4	T3	C	MMS	no	-	MMS-	MMS-	MMS-	MMS-/FTS-	0.0161	0.0164	0.0003	0.3	5	0.06	NA
18.06.2014	7	D7	C5	T3	C	MMS	no	-	MMS-	MMS-	MMS-	MMS-/FTS-	0.0156	0.0163	0.0007	0.7	5	0.14	NA
18.06.2014	7	D7	D1	T4	D	MMS	no	-	MMS-	MMS-	MMS-	MMS-/FTS-	0.016	0.0163	0.0003	0.3	5	0.06	NA
18.06.2014	7	D7	D2	T4	D	MMS	no	-	MMS-	MMS-	MMS-	MMS-/FTS-	0.016	0.0165	0.0005	0.5	5	0.1	NA
18.06.2014	7	D7	D3	T4	D	MMS	no	-	MMS-	MMS-	MMS-	MMS-/FTS-	0.0155	0.0159	0.0004	0.4	5	0.08	NA
18.06.2014	7	D7	D4	T4	D	MMS	no	-	MMS-	MMS-	MMS-	MMS-/FTS-	0.0159	0.0161	0.0002	0.2	5	0.04	NA
18.06.2014	7	D7	D5	T4	D	MMS	no	-	MMS-	MMS-	MMS-	MMS-/FTS-	0.016	0.0186	0.0026	2.6	5	0.52	outlier
18.06.2014	7	D7	E1	T5	E	MMS	yes	+	MMS+	MMS+	MMS+	MMS+/FTS+	0.0152	0.0157	0.0005	0.5	5	0.1	NA
18.06.2014	7	D7	E2	T5	E	MMS	yes	+	MMS+	MMS+	MMS+	MMS+/FTS+	0.0159	0.0163	0.0004	0.4	5	0.08	NA
18.06.2014	7	D7	E3	T5	E	MMS	yes	+	MMS+	MMS+	MMS+	MMS+/FTS+	0.0151	0.0155	0.0004	0.4	5	0.08	NA
18.06.2014	7	D7	E4	T5	E	MMS	yes	+	MMS+	MMS+	MMS+	MMS+/FTS+	0.0157	0.0162	0.0005	0.5	5	0.1	NA
18.06.2014	7	D7	E5	T5	E	MMS	yes	+	MMS+	MMS+	MMS+	MMS+/FTS+	0.016	0.0163	0.0003	0.3	5	0.06	NA
18.06.2014	7	D7	F1	T6	F	MMS	yes	+	MMS+	MMS+	MMS+	MMS+/FTS+	0.0159	0.0163	0.0004	0.4	5	0.08	NA
18.06.2014	7	D7	F2	T6	F	MMS	yes	+	MMS+	MMS+	MMS+	MMS+/FTS+	0.0155	0.0158	0.0003	0.3	5	0.06	NA
18.06.2014	7	D7	F3	T6	F	MMS	yes	+	MMS+	MMS+	MMS+	MMS+/FTS+	0.0156	0.016	0.0004	0.4	5	0.08	NA
18.06.2014	7	D7	F4	T6	F	MMS	yes	+	MMS+	MMS+	MMS+	MMS+/FTS+	0.0159	0.0163	0.0004	0.4	5	0.08	NA
18.06.2014	7	D7	F5	T6	F	MMS	yes	+	MMS+	MMS+	MMS+	MMS+/FTS+	0.0158	0.0161	0.0003	0.3	5	0.06	NA
18.06.2014	7	D7	G1	T7	G	MMS	yes	+	MMS+	MMS+	MMS+	MMS+/MMS+	0.0159	0.0163	0.0004	0.4	5	0.08	NA
18.06.2014	7	D7	G2	T7	G	MMS	yes	+	MMS+	MMS+	MMS+	MMS+/MMS+	0.0157	0.0162	0.0005	0.5	5	0.1	NA
18.06.2014	7	D7	G3	T7	G	MMS	yes	+	MMS+	MMS+	MMS+	MMS+/MMS+	0.0158	0.0166	0.0008	0.8	5	0.16	NA
18.06.2014	7	D7	G4	T7	G	MMS	yes	+	MMS+	MMS+	MMS+	MMS+/MMS+	0.0161	0.0163	0.0002	0.2	5	0.04	NA
18.06.2014	7	D7	G5	T7	G	MMS	yes	+	MMS+	MMS+	MMS+	MMS+/MMS+	0.0158	0.0163	0.0005	0.5	5	0.1	NA
18.06.2014	7	D7	H1	T8	H	MMS	yes	+	MMS+	MMS+	MMS+	MMS+/MMS+	0.0158	0.0162	0.0004	0.4	5	0.08	NA
18.06.2014	7	D7	H2	T8	H	MMS	yes	+	MMS+	MMS+	MMS+	MMS+/MMS+	0.0158	0.0162	0.0004	0.4	5	0.08	NA
18.06.2014	7	D7	H3	T8	H	MMS	yes	+	MMS+	MMS+	MMS+	MMS+/MMS+	0.0154	0.0159	0.0005	0.5	5	0.1	NA
18.06.2014	7	D7	H4	T8	H	MMS	yes	+	MMS+	MMS+	MMS+	MMS+/MMS+	0.0154	0.0156	0.0002	0.2	5	0.04	NA
18.06.2014	7	D7	H5	T8	H	MMS	yes	+	MMS+	MMS+	MMS+	MMS+/MMS+	0.0157	0.0163	0.0006	0.6	5	0.12	NA
18.06.2014	7	D7	A7	T9	L	FTS	no	-	FTS-	FTS-	FTS-	FTS-/MMS-	0.016	0.0163	0.0003	0.3	5	0.06	NA
18.06.2014	7	D7	A2	T9	L	FTS	no	-	FTS-	FTS-	FTS-	FTS-/MMS-	0.0159	0.0163	0.0004	0.4	5	0.08	NA
18.06.2014	7	D7	A9	T9	L	FTS	no	-	FTS-	FTS-	FTS-	FTS-/MMS-	0.0157	0.016	0.0003	0.3	5	0.06	NA
18.06.2014	7	D7	A10	T9	L	FTS	no	-	FTS-	FTS-	FTS-	FTS-/MMS-	0.0158	0.0163	0.0005	0.5	5	0.1	NA
18.06.2014	7	D7	A11	T9	L	FTS	no	-	FTS-	FTS-	FTS-	FTS-/MMS-	0.0156	0.016	0.0004	0.4	5	0.08	NA
18.06.2014	7	D7	B7	T10	K	FTS	no	-	FTS-	FTS-	FTS-	FTS-/MMS-	0.0153	0.0159	0.0006	0.6	5	0.12	NA
18.06.2014	7	D7	B2	T10	K	FTS	no	-	FTS-	FTS-	FTS-	FTS-/MMS-	0.0156	0.016	0.0004	0.4	4	0.1	NA
18.06.2014	7	D7	B9	T10	K	FTS	no	-	FTS-	FTS-	FTS-	FTS-/MMS-	0.0154	0.0157	0.0003	0.3	4	0.075	NA
18.06.2014	7	D7	B10	T10	K	FTS	no	-	FTS-	FTS-	FTS-	FTS-/MMS-	0.0157	0.0162	0.0005	0.5	5	0.1	NA
18.06.2014	7	D7	B11	T10	K	FTS	no	-	FTS-	FTS-	FTS-	FTS-/MMS-	0.0161	0.0166	0.0005	0.5	5	0.1	NA
18.06.2014	7	D7	C7	T11	O	FTS	no	-	FTS-	FTS-	FTS-	FTS-/FTS-	0.0154	0.0157	0.0003	0.3	5	0.06	NA
18.06.2014	7	D7	C2	T11	O	FTS	no	-	FTS-	FTS-	FTS-	FTS-/FTS-	0.0157	0.0162	0.0005	0.5	5	0.1	NA
18.06.2014	7	D7	C9	T11	O	FTS	no	-	FTS-	FTS-	FTS-	FTS-/FTS-	0.0157	0.0162	0.0005	0.5	5	0.1	NA
18.06.2014	7	D7	C10	T11	O	FTS	no	-	FTS-	FTS-	FTS-	FTS-/FTS-	0.0156	0.0159	0.0003	0.3	5	0.06	NA
18.06.2014	7	D7	C11	T11	O	FTS	no	-	FTS-	FTS-	FTS-	FTS-/FTS-	0.0155	0.016	0.0005	0.5	5	0.1	NA
18.06.2014	7	D7	D7	T12	P	FTS	no	-	FTS-	FTS-	FTS-	FTS-/FTS-	0.0157	0.016	0.0003	0.3	5	0.06	NA
18.06.2014	7	D7	D2	T12	P	FTS	no	-	FTS-	FTS-	FTS-	FTS-/FTS-	0.0149	0.0153	0.0004	0.4	5	0.08	NA
18.06.2014	7	D7	D9	T12	P	FTS	no	-	FTS-	FTS-	FTS-	FTS-/FTS-	0.0156	0.0159	0.0003	0.3	5	0.06	NA
18.06.2014	7	D7	D10	T12	P	FTS	no	-	FTS-	FTS-	FTS-	FTS-/FTS-	0.016	NA	NA	NA	NA	NA	missing_data
18.06.2014	7	D7	D11	T12	P	FTS	no	-	FTS-	FTS-	FTS-	FTS-/FTS-	0.0158	0.0162	0.0004	0.4	5	0.08	NA
18.06.2014	7	D7	E7	T13	J	FTS	yes	+	FTS+	FTS+	FTS+	FTS+/MMS+	0.0155	0.016	0.0005	0.5	5	0.1	NA
18.06.2014	7	D7	E2	T13	J	FTS	yes	+	FTS+	FTS+	FTS+	FTS+/MMS+	0.0158	0.0162	0.0004	0.4	5	0.08	NA
18.06.2014	7	D7	E9	T13	J	FTS	yes	+	FTS+	FTS+	FTS+	FTS+/MMS+	0.0161	0.0165	0.0004	0.4	5	0.08	NA
18.06.2014	7	D7	E10	T13	J	FTS	yes	+	FTS+	FTS+	FTS+	FTS+/MMS+	0.0156	0.016	0.0004	0.4	5	0.08	NA
18.06.2014	7	D7	E11	T13	J	FTS	yes	+	FTS+	FTS+	FTS+	FTS+/MMS+	0.0159	0.0162	0.0003	0.3	5	0.06	NA
18.06.2014	7	D7	F7	T14	I	FTS	yes	+	FTS+	FTS+	FTS+	FTS+/FTS+	0.016	0.0163	0.0003	0.3	5	0.06	NA
18.06.2014	7	D7	F2	T14	I	FTS	yes	+	FTS+	FTS+	FTS+	FTS+/FTS+	0.0155	0.0159	0.0004	0.4	5	0.08	NA
18.06.2014	7	D7	F9	T14	I	FTS	yes	+	FTS+	FTS+	FTS+	FTS+/FTS+	0.0156	0.0158	0.0002	0.2	5	0.04	NA
18.06.2014	7	D7	F10	T14	I	FTS	yes	+	FTS+	FTS+	FTS+	FTS+/FTS+	0.0153	0.0157	0.0004	0.4	5	0.08	NA
18.06.2014	7	D7	F11	T14	I	FTS	yes	+	FTS+	FTS+	FTS+	FTS+/FTS+	0.016	0.0164	0.0004	0.4	5	0.08	NA
18.06.2014	7	D7	G7	T15	M	FTS	yes	+	FTS+	FTS+	FTS+	FTS+/FTS+	0.0156	0.0161	0.0005	0.5	5	0.1	NA
18.06.2014	7	D7	G2	T15	M	FTS	yes	+	FTS+	FTS+	FTS+	FTS+/FTS+	0.0157	0.016	0.0003	0.3	5	0.06	NA
18.06.2014	7	D7	G9	T15	M	FTS	yes	+	FTS+	FTS+	FTS+	FTS+/FTS+	0.0156	0.0158	0.0002	0.2	5	0.04	NA
18.06.2014	7	D7	G10	T15	M	FTS	yes	+	FTS+	FTS+	FTS+	FTS+/FTS+	0.0156	0.0159	0.0003	0.3	5	0.06	NA
18.06.2014	7	D7	G11	T15	M	FTS	yes	+	FTS+	FTS+	FTS+	FTS+/FTS+	0.0159	0.0163	0.0004	0.4	5	0.08	NA
18.06.2014	7	D7	H7	T16	N	FTS	yes	+	FTS+	FTS+	FTS+	FTS+/MMS+	0.0157	0.016	0.0003	0.3	5	0.06	NA
18.06.2014	7	D7	H2	T16	N	FTS	yes	+	FTS+	FTS+	FTS+	FTS+/MMS+	0.0157	0.0161	0.0004	0.4	5	0.08	NA
18.06.2014	7	D7	H9	T16	N	FTS	yes	+	FTS+	FTS+	FTS+	FTS+/MMS+	0.0157	0.016	0.0003	0.3	5	0.06	NA
18.06.2014	7	D7	H10	T16	N	FTS	yes	+	FTS+	FTS+	FTS+	FTS+/MMS+	0.0156	0.016	0.0004	0.4	5	0.08	NA
18.06.2014	7	D7	H11	T16	N	FTS	yes	+	FTS+	FTS+	FTS+	FTS+/MMS+	0.0161	0.0165	0.0004	0.4	5	0.08	NA
23.06.2014	12	D12	A1	T1	A	MMS	no	-	MMS-	MMS-	MMS-	MMS-/MMS-	0.0156	0.0161	0.0005	0.5	5	0.1	NA
23.06.2014	12	D12	A2	T1	A	MMS	no	-	MMS-	MMS-	MMS-	MMS-/MMS-	0.0157	0.0165	0.0008	0.8	5	0.16	NA
23.06.2014	12	D12	A3	T1	A	MMS	no	-	MMS-	MMS-	MMS-	MMS-/MMS-	0.0158	0.0166	0.0008	0.8	5	0.16	NA
23.06.2014	12	D12	A4	T1	A	MMS	no	-	MMS-	MMS-	MMS-	MMS-/MMS-	0.0157	0.0165	0.0008	0.8	4	0.2	NA
23.06.2014	12	D12	A5	T1	A	MMS	no	-	MMS-	MMS-	MMS-	MMS-/MMS-	0.0159	0.0166	0.0007	0.7	5	0.14	NA
23.06.2014	12	D12	B1	T2	B	MMS	no	-	MMS-	MMS-	MMS-	MMS-/MMS-	0.0154	0.016	0.0006	0.6	5	0.12	NA
23.06.2014	12	D12	B2	T2	B	MMS	no	-	MMS-	MMS-	MMS-	MMS-/MMS-	0.0149	0.0154	0.0005	0.5	5	0.1	NA
23.06.2014	12	D12	B3	T2	B	MMS	no	-	MMS-	MMS-	MMS-	MMS-/MMS-	0.0159	0.0164	0.0005	0.5	5	0.1	NA
23.06.2014	12	D12	B4	T2	B	MMS	no	-	MMS-	MMS-	MMS-	MMS-/MMS-	0.0156	0.0161	0.0005	0.5	5	0.1	NA
23.06.2014	12	D12	B5	T2	B	MMS	no	-	MMS-	MMS-	MMS-	MMS-/MMS-	0.0161	0.0165	0.0004	0.4	5	0.08	NA
23.06.2014	12	D12	C1	T3	C	FTS	no	-	MMS-	FTS-	MMS- to FTS-	MMS-/FTS-	0.0159	0.0165	0.0006	0.6	5	0.12	NA
23.06.2014	12	D12	C2	T3	C	FTS	no	-	MMS-	FTS-	MMS- to FTS-	MMS-/FTS-	0.0164	0.0167	0.0003	0.3	4	0.075	NA
23.06.2014	12	D12	C3	T3	C	FTS	no	-	MMS-	FTS-	MMS- to FTS-	MMS-/FTS-	0.0159	0.0165	0.0006	0.6	5	0.12	NA
23.06.2014	12	D12	C4	T3	C	FTS	no	-	MMS-	FTS-	MMS- to FTS-	MMS-/FTS-	0.0155	0.0159	0.0004	0.4	5	0.08	NA
23.06.2014	12	D12	C5	T3	C	FTS	no	-	MMS-	FTS-	MMS- to FTS-	MMS-/FTS-	0.0161	0.0167	0.0006	0.6	5	0.12	NA
23.06.2014	12	D12	D1	T4	D	FTS	no	-	MMS-	FTS-	MMS- to FTS-	MMS-/FTS-	0.016	0.0164	0.0004	0.4	5	0.08	NA
23.06.2014	12	D12	D2	T4	D	FTS	no	-	MMS-	FTS-	MMS- to FTS-	MMS-/FTS-	0.0161	0.0165	0.0004	0.4	5	0.08	NA
23.06.2014	12	D12	D3	T4	D	FTS	no	-	MMS-	FTS-	MMS- to FTS-	MMS-/FTS-	0.0155	0.016	0.0005	0.5	5	0.1	NA
23.06.2014	12	D12	D4	T4	D	FTS	no	-	MMS-	FTS-	MMS- to FTS-	MMS-/FTS-	0.0158	0.0161	0.0003	0.3	5	0.06	NA
23.06.2014	12	D12	D5	T4	D	FTS	no	-	MMS-	FTS-	MMS- to FTS-	MMS-/FTS-	0.0159	0.0167	0.0008	0.8	5	0.16	NA
23.06.2014	12	D12	E1	T5	E	FTS	yes	+	MMS+	FTS+	MMS+ to FTS+	MMS+/FTS+	0.0159	0.0169	0.001	1	5	0.2	NA
23.06.2014	12	D12	E2	T5	E	FTS	yes	+	MMS+	FTS+	MMS+ to FTS+	MMS+/FTS+	0.0155	0.0161	0.0006	0.6	4	0.15	NA
23.06.2014	12	D12	E3	T5	E	FTS	yes	+	MMS+	FTS+	MMS+ to FTS+	MMS+/FTS+	0.0158	0.0165	0.0007	0.7	4	0.175	NA
23.06.2014	12	D12	E4	T5	E	FTS	yes	+	MMS+	FTS+	MMS+ to FTS+	MMS+/FTS+	0.0159	0.0166	0.0007	0.7	5	0.14	NA
23.06.2014	12	D12	E5	T5	E	FTS	yes	+	MMS+	FTS+	MMS+ to FTS+	MMS+/FTS+	0.015	0.016	0.001	1	5	0.2	NA
23.06.2014	12	D12	F1	T6	F	FTS	yes	+	MMS+	FTS+	MMS+ to FTS+	MMS+/FTS+	0.0155	0.0161	0.0006	0.6	5	0.12	NA
23.06.2014	12	D12	F2	T6	F	FTS	yes	+	MMS+	FTS+	MMS+ to FTS+	MMS+/FTS+	0.0151	0.0157	0.0006	0.6	5	0.12	NA
23.06.2014	12	D12	F3	T6	F	FTS	yes	+	MMS+	FTS+	MMS+ to FTS+	MMS+/FTS+	0.0158	0.0183	0.0025	2.5	5	0.5	NA
23.06.2014	12	D12	F4	T6	F	FTS	yes	+	MMS+	FTS+	MMS+ to FTS+	MMS+/FTS+	0.0157	0.0163	0.0006	0.6	5	0.12	NA
23.06.2014	12	D12	F5	T6	F	FTS	yes	+	MMS+	FTS+	MMS+ to FTS+	MMS+/FTS+	0.0158	0.0167	0.0009	0.9	5	0.18	NA
23.06.2014	12	D12	G1	T7	G	MMS	yes	+	MMS+	MMS+	MMS+	MMS+/MMS+	0.0159	0.0166	0.0007	0.7	5	0.14	NA
23.06.2014	12	D12	G2	T7	G	MMS	yes	+	MMS+	MMS+	MMS+	MMS+/MMS+	0.016	0.0167	0.0007	0.7	5	0.14	NA
23.06.2014	12	D12	G3	T7	G	MMS	yes	+	MMS+	MMS+	MMS+	MMS+/MMS+	0.0161	0.0166	0.0005	0.5	5	0.1	NA
23.06.2014	12	D12	G4	T7	G	MMS	yes	+	MMS+	MMS+	MMS+	MMS+/MMS+	0.0156	0.0166	0.001	1	5	0.2	NA
23.06.2014	12	D12	G5	T7	G	MMS	yes	+	MMS+	MMS+	MMS+	MMS+/MMS+	0.016	0.0169	0.0009	0.9	5	0.18	NA
23.06.2014	12	D12	H1	T8	H	MMS	yes	+	MMS+	MMS+	MMS+	MMS+/MMS+	0.0155	0.0161	0.0006	0.6	5	0.12	NA
23.06.2014	12	D12	H2	T8	H	MMS	yes	+	MMS+	MMS+	MMS+	MMS+/MMS+	0.016	0.0165	0.0005	0.5	5	0.1	NA
23.06.2014	12	D12	H3	T8	H	MMS	yes	+	MMS+	MMS+	MMS+	MMS+/MMS+	0.0154	0.016	0.0006	0.6	5	0.12	NA
23.06.2014	12	D12	H4	T8	H	MMS	yes	+	MMS+	MMS+	MMS+	MMS+/MMS+	0.0154	0.016	0.0006	0.6	5	0.12	NA
23.06.2014	12	D12	H5	T8	H	MMS	yes	+	MMS+	MMS+	MMS+	MMS+/MMS+	0.0161	0.0166	0.0005	0.5	5	0.1	NA
23.06.2014	12	D12	A7	T13	J	MMS	yes	+	FTS+	MMS+	FTS+ to MMS+	FTS+/MMS+	0.0161	0.0168	0.0007	0.7	5	0.14	NA
23.06.2014	12	D12	A2	T13	J	MMS	yes	+	FTS+	MMS+	FTS+ to MMS+	FTS+/MMS+	0.016	0.0173	0.0013	1.3	5	0.26	NA
23.06.2014	12	D12	A9	T13	J	MMS	yes	+	FTS+	MMS+	FTS+ to MMS+	FTS+/MMS+	0.0155	0.0165	0.001	1	5	0.2	NA
23.06.2014	12	D12	A10	T13	J	MMS	yes	+	FTS+	MMS+	FTS+ to MMS+	FTS+/MMS+	0.017	0.018	0.001	1	5	0.2	NA
23.06.2014	12	D12	A11	T13	J	MMS	yes	+	FTS+	MMS+	FTS+ to MMS+	FTS+/MMS+	0.0154	0.0161	0.0007	0.7	5	0.14	NA
23.06.2014	12	D12	B7	T10	K	MMS	no	-	FTS-	MMS-	FTS- to MMS-	FTS-/MMS-	0.0158	0.0173	0.0015	1.5	5	0.3	NA
23.06.2014	12	D12	B2	T10	K	MMS	no	-	FTS-	MMS-	FTS- to MMS-	FTS-/MMS-	0.016	0.0169	0.0009	0.9	5	0.18	NA
23.06.2014	12	D12	B9	T10	K	MMS	no	-	FTS-	MMS-	FTS- to MMS-	FTS-/MMS-	0.0158	0.0166	0.0008	0.8	5	0.16	NA
23.06.2014	12	D12	B10	T10	K	MMS	no	-	FTS-	MMS-	FTS- to MMS-	FTS-/MMS-	0.0156	0.0164	0.0008	0.8	5	0.16	NA
23.06.2014	12	D12	B11	T10	K	MMS	no	-	FTS-	MMS-	FTS- to MMS-	FTS-/MMS-	0.0158	0.0166	0.0008	0.8	5	0.16	NA
23.06.2014	12	D12	C7	T12	P	FTS	no	-	FTS-	FTS-	FTS-	FTS-/FTS-	0.0158	0.0166	0.0008	0.8	5	0.16	NA
23.06.2014	12	D12	C2	T12	P	FTS	no	-	FTS-	FTS-	FTS-	FTS-/FTS-	0.0157	0.0164	0.0007	0.7	5	0.14	NA
23.06.2014	12	D12	C9	T12	P	FTS	no	-	FTS-	FTS-	FTS-	FTS-/FTS-	0.0157	0.0163	0.0006	0.6	5	0.12	NA
23.06.2014	12	D12	C10	T12	P	FTS	no	-	FTS-	FTS-	FTS-	FTS-/FTS-	0.0159	0.0163	0.0004	0.4	5	0.08	NA
23.06.2014	12	D12	C11	T12	P	FTS	no	-	FTS-	FTS-	FTS-	FTS-/FTS-	0.0154	0.0164	0.001	1	5	0.2	NA
23.06.2014	12	D12	D7	T9	L	MMS	no	-	FTS-	MMS-	FTS- to MMS-	FTS-/MMS-	0.0158	0.0164	0.0006	0.6	5	0.12	NA
23.06.2014	12	D12	D2	T9	L	MMS	no	-	FTS-	MMS-	FTS- to MMS-	FTS-/MMS-	0.0162	0.0171	0.0009	0.9	5	0.18	NA
23.06.2014	12	D12	D9	T9	L	MMS	no	-	FTS-	MMS-	FTS- to MMS-	FTS-/MMS-	0.0155	0.0162	0.0007	0.7	5	0.14	NA
23.06.2014	12	D12	D10	T9	L	MMS	no	-	FTS-	MMS-	FTS- to MMS-	FTS-/MMS-	0.0157	0.0165	0.0008	0.8	5	0.16	NA
23.06.2014	12	D12	D11	T9	L	MMS	no	-	FTS-	MMS-	FTS- to MMS-	FTS-/MMS-	0.0156	0.0161	0.0005	0.5	5	0.1	NA
23.06.2014	12	D12	E7	T11	O	FTS	no	-	FTS-	FTS-	FTS-	FTS-/FTS-	0.0158	0.0167	0.0009	0.9	5	0.18	NA
23.06.2014	12	D12	E2	T11	O	FTS	no	-	FTS-	FTS-	FTS-	FTS-/FTS-	0.0159	0.0167	0.0008	0.8	5	0.16	NA
23.06.2014	12	D12	E9	T11	O	FTS	no	-	FTS-	FTS-	FTS-	FTS-/FTS-	0.0157	0.0165	0.0008	0.8	5	0.16	NA
23.06.2014	12	D12	E10	T11	O	FTS	no	-	FTS-	FTS-	FTS-	FTS-/FTS-	0.0158	0.0162	0.0004	0.4	5	0.08	NA
23.06.2014	12	D12	E11	T11	O	FTS	no	-	FTS-	FTS-	FTS-	FTS-/FTS-	0.0154	0.016	0.0006	0.6	5	0.12	NA
28.06.2014	17	D17	A1	T1	A	MMS	no	-	MMS-	MMS-	MMS-	MMS-/MMS-	0.0158	0.0165	0.0007	0.7	5	0.14	NA
28.06.2014	17	D17	A2	T1	A	MMS	no	-	MMS-	MMS-	MMS-	MMS-/MMS-	0.0155	0.0164	0.0009	0.9	5	0.18	NA
28.06.2014	17	D17	A3	T1	A	MMS	no	-	MMS-	MMS-	MMS-	MMS-/MMS-	0.015	0.0162	0.0012	1.2	5	0.24	NA
28.06.2014	17	D17	A4	T1	A	MMS	no	-	MMS-	MMS-	MMS-	MMS-/MMS-	0.0153	0.0166	0.0013	1.3	5	0.26	NA
28.06.2014	17	D17	A5	T1	A	MMS	no	-	MMS-	MMS-	MMS-	MMS-/MMS-	0.0156	0.0165	0.0009	0.9	4	0.225	NA
28.06.2014	17	D17	B1	T2	B	MMS	no	-	MMS-	MMS-	MMS-	MMS-/MMS-	0.0156	0.0163	0.0007	0.7	3	0.233333	NA
28.06.2014	17	D17	B2	T2	B	MMS	no	-	MMS-	MMS-	MMS-	MMS-/MMS-	0.015	0.0155	0.0005	0.5	3	0.166667	NA
28.06.2014	17	D17	B3	T2	B	MMS	no	-	MMS-	MMS-	MMS-	MMS-/MMS-	0.0155	0.0162	0.0007	0.7	3	0.233333	NA
28.06.2014	17	D17	B4	T2	B	MMS	no	-	MMS-	MMS-	MMS-	MMS-/MMS-	0.0158	0.0169	0.0011	1.1	3	0.366667	NA
28.06.2014	17	D17	B5	T2	B	MMS	no	-	MMS-	MMS-	MMS-	MMS-/MMS-	0.0157	0.0166	0.0009	0.9	3	0.3	NA
28.06.2014	17	D17	C1	T3	C	FTS	no	-	MMS-	FTS-	MMS- to FTS-	MMS-/FTS-	0.0155	0.0163	0.0008	0.8	3	0.266667	NA
28.06.2014	17	D17	C2	T3	C	FTS	no	-	MMS-	FTS-	MMS- to FTS-	MMS-/FTS-	0.0159	0.0167	0.0008	0.8	3	0.266667	NA
28.06.2014	17	D17	C3	T3	C	FTS	no	-	MMS-	FTS-	MMS- to FTS-	MMS-/FTS-	0.0145	0.0159	0.0014	1.4	3	0.466667	NA
28.06.2014	17	D17	C4	T3	C	FTS	no	-	MMS-	FTS-	MMS- to FTS-	MMS-/FTS-	0.0151	0.016	0.0009	0.9	3	0.3	NA
28.06.2014	17	D17	C5	T3	C	FTS	no	-	MMS-	FTS-	MMS- to FTS-	MMS-/FTS-	0.0149	0.0157	0.0008	0.8	3	0.266667	NA
28.06.2014	17	D17	D1	T4	D	FTS	no	-	MMS-	FTS-	MMS- to FTS-	MMS-/FTS-	0.0148	0.0154	0.0006	0.6	3	0.2	NA
28.06.2014	17	D17	D2	T4	D	FTS	no	-	MMS-	FTS-	MMS- to FTS-	MMS-/FTS-	0.0158	0.0162	0.0004	0.4	3	0.133333	NA
28.06.2014	17	D17	D3	T4	D	FTS	no	-	MMS-	FTS-	MMS- to FTS-	MMS-/FTS-	0.0151	0.0158	0.0007	0.7	3	0.233333	NA
28.06.2014	17	D17	D4	T4	D	FTS	no	-	MMS-	FTS-	MMS- to FTS-	MMS-/FTS-	0.0157	0.0163	0.0006	0.6	3	0.2	NA
28.06.2014	17	D17	D5	T4	D	FTS	no	-	MMS-	FTS-	MMS- to FTS-	MMS-/FTS-	0.0152	0.0158	0.0006	0.6	3	0.2	NA
28.06.2014	17	D17	E1	T5	E	FTS	yes	+	MMS+	FTS+	MMS+ to FTS+	MMS+/FTS+	0.0156	0.0162	0.0006	0.6	3	0.2	NA
28.06.2014	17	D17	E2	T5	E	FTS	yes	+	MMS+	FTS+	MMS+ to FTS+	MMS+/FTS+	0.0149	0.0157	0.0008	0.8	3	0.266667	NA
28.06.2014	17	D17	E3	T5	E	FTS	yes	+	MMS+	FTS+	MMS+ to FTS+	MMS+/FTS+	0.015	0.0155	0.0005	0.5	3	0.166667	NA
28.06.2014	17	D17	E4	T5	E	FTS	yes	+	MMS+	FTS+	MMS+ to FTS+	MMS+/FTS+	0.015	0.0156	0.0006	0.6	3	0.2	NA
28.06.2014	17	D17	E5	T5	E	FTS	yes	+	MMS+	FTS+	MMS+ to FTS+	MMS+/FTS+	0.0156	0.0165	0.0009	0.9	3	0.3	NA
28.06.2014	17	D17	F1	T6	F	FTS	yes	+	MMS+	FTS+	MMS+ to FTS+	MMS+/FTS+	0.0151	0.0165	0.0014	1.4	3	0.466667	NA
28.06.2014	17	D17	F2	T6	F	FTS	yes	+	MMS+	FTS+	MMS+ to FTS+	MMS+/FTS+	0.0155	0.0161	0.0006	0.6	3	0.2	NA
28.06.2014	17	D17	F3	T6	F	FTS	yes	+	MMS+	FTS+	MMS+ to FTS+	MMS+/FTS+	0.0156	0.0176	0.002	2	3	0.666667	NA
28.06.2014	17	D17	F4	T6	F	FTS	yes	+	MMS+	FTS+	MMS+ to FTS+	MMS+/FTS+	0.0158	0.0169	0.0011	1.1	3	0.366667	NA
28.06.2014	17	D17	F5	T6	F	FTS	yes	+	MMS+	FTS+	MMS+ to FTS+	MMS+/FTS+	0.0155	0.0168	0.0013	1.3	3	0.433333	NA
28.06.2014	17	D17	G1	T7	G	MMS	yes	+	MMS+	MMS+	MMS+	MMS+/MMS+	0.0154	0.016	0.0006	0.6	3	0.2	NA
28.06.2014	17	D17	G2	T7	G	MMS	yes	+	MMS+	MMS+	MMS+	MMS+/MMS+	0.0156	0.0162	0.0006	0.6	3	0.2	NA
28.06.2014	17	D17	G3	T7	G	MMS	yes	+	MMS+	MMS+	MMS+	MMS+/MMS+	0.0151	0.0159	0.0008	0.8	3	0.266667	NA
28.06.2014	17	D17	G4	T7	G	MMS	yes	+	MMS+	MMS+	MMS+	MMS+/MMS+	0.0154	0.0162	0.0008	0.8	3	0.266667	NA
28.06.2014	17	D17	G5	T7	G	MMS	yes	+	MMS+	MMS+	MMS+	MMS+/MMS+	0.0154	0.0157	0.0003	0.3	3	0.1	NA
28.06.2014	17	D17	H1	T8	H	MMS	yes	+	MMS+	MMS+	MMS+	MMS+/MMS+	0.0156	0.0165	0.0009	0.9	3	0.3	NA
28.06.2014	17	D17	H2	T8	H	MMS	yes	+	MMS+	MMS+	MMS+	MMS+/MMS+	0.0159	0.017	0.0011	1.1	3	0.366667	NA
28.06.2014	17	D17	H3	T8	H	MMS	yes	+	MMS+	MMS+	MMS+	MMS+/MMS+	0.0153	0.0161	0.0008	0.8	3	0.266667	NA
28.06.2014	17	D17	H4	T8	H	MMS	yes	+	MMS+	MMS+	MMS+	MMS+/MMS+	0.0145	0.0154	0.0009	0.9	3	0.3	NA
28.06.2014	17	D17	H5	T8	H	MMS	yes	+	MMS+	MMS+	MMS+	MMS+/MMS+	0.0149	0.0155	0.0006	0.6	3	0.2	NA
28.06.2014	17	D17	A7	T13	J	MMS	yes	+	FTS+	MMS+	FTS+ to MMS+	FTS+/MMS+	0.0156	0.0163	0.0007	0.7	3	0.233333	NA
28.06.2014	17	D17	A8	T13	J	MMS	yes	+	FTS+	MMS+	FTS+ to MMS+	FTS+/MMS+	0.016	0.017	0.001	1	3	0.333333	NA
28.06.2014	17	D17	A9	T13	J	MMS	yes	+	FTS+	MMS+	FTS+ to MMS+	FTS+/MMS+	0.0153	0.0163	0.001	1	3	0.333333	NA
28.06.2014	17	D17	A10	T13	J	MMS	yes	+	FTS+	MMS+	FTS+ to MMS+	FTS+/MMS+	0.0155	0.0169	0.0014	1.4	3	0.466667	NA
28.06.2014	17	D17	A11	T13	J	MMS	yes	+	FTS+	MMS+	FTS+ to MMS+	FTS+/MMS+	0.016	0.0168	0.0008	0.8	3	0.266667	NA
28.06.2014	17	D17	B7	T10	K	MMS	no	-	FTS-	MMS-	FTS- to MMS-	FTS-/MMS-	0.015	0.0157	0.0007	0.7	3	0.233333	NA
28.06.2014	17	D17	B8	T10	K	MMS	no	-	FTS-	MMS-	FTS- to MMS-	FTS-/MMS-	0.0153	0.016	0.0007	0.7	3	0.233333	NA
28.06.2014	17	D17	B9	T10	K	MMS	no	-	FTS-	MMS-	FTS- to MMS-	FTS-/MMS-	0.015	0.0159	0.0009	0.9	3	0.3	NA
28.06.2014	17	D17	B10	T10	K	MMS	no	-	FTS-	MMS-	FTS- to MMS-	FTS-/MMS-	0.0156	0.0163	0.0007	0.7	3	0.233333	NA
28.06.2014	17	D17	B11	T10	K	MMS	no	-	FTS-	MMS-	FTS- to MMS-	FTS-/MMS-	0.016	0.0167	0.0007	0.7	3	0.233333	NA
28.06.2014	17	D17	C7	T9	L	MMS	no	-	FTS-	MMS-	FTS- to MMS-	FTS-/MMS-	0.0159	0.0166	0.0007	0.7	3	0.233333	NA
28.06.2014	17	D17	C8	T9	L	MMS	no	-	FTS-	MMS-	FTS- to MMS-	FTS-/MMS-	0.0155	0.0162	0.0007	0.7	3	0.233333	NA
28.06.2014	17	D17	C9	T9	L	MMS	no	-	FTS-	MMS-	FTS- to MMS-	FTS-/MMS-	0.0154	0.0164	0.001	1	3	0.333333	NA
28.06.2014	17	D17	C10	T9	L	MMS	no	-	FTS-	MMS-	FTS- to MMS-	FTS-/MMS-	0.0157	0.0166	0.0009	0.9	3	0.3	NA
28.06.2014	17	D17	C11	T9	L	MMS	no	-	FTS-	MMS-	FTS- to MMS-	FTS-/MMS-	0.0153	0.0165	0.0012	1.2	3	0.4	NA
28.06.2014	17	D17	E7	T12	P	FTS	no	-	FTS-	FTS-	FTS-	FTS-/FTS-	0.0159	0.0169	0.001	1	3	0.333333	NA
28.06.2014	17	D17	E8	T12	P	FTS	no	-	FTS-	FTS-	FTS-	FTS-/FTS-	0.0158	0.0166	0.0008	0.8	3	0.266667	NA
28.06.2014	17	D17	E9	T12	P	FTS	no	-	FTS-	FTS-	FTS-	FTS-/FTS-	0.016	0.0169	0.0009	0.9	3	0.3	NA
28.06.2014	17	D17	E10	T12	P	FTS	no	-	FTS-	FTS-	FTS-	FTS-/FTS-	0.0154	0.0163	0.0009	0.9	3	0.3	NA
28.06.2014	17	D17	E11	T12	P	FTS	no	-	FTS-	FTS-	FTS-	FTS-/FTS-	0.0158	0.0164	0.0006	0.6	3	0.2	NA
28.06.2014	17	D17	F7	T11	O	FTS	no	-	FTS-	FTS-	FTS-	FTS-/FTS-	0.0156	0.0159	0.0003	0.3	3	0.1	NA
28.06.2014	17	D17	F8	T11	O	FTS	no	-	FTS-	FTS-	FTS-	FTS-/FTS-	0.0152	0.0156	0.0004	0.4	3	0.133333	NA
28.06.2014	17	D17	F9	T11	O	FTS	no	-	FTS-	FTS-	FTS-	FTS-/FTS-	0.0151	0.0157	0.0006	0.6	3	0.2	NA
28.06.2014	17	D17	F10	T11	O	FTS	no	-	FTS-	FTS-	FTS-	FTS-/FTS-	0.0153	0.0158	0.0005	0.5	3	0.166667	NA
28.06.2014	17	D17	F11	T11	O	FTS	no	-	FTS-	FTS-	FTS-	FTS-/FTS-	0.0142	0.0146	0.0004	0.4	3	0.133333	NA
